# Supplementary material for: Associations of hurricane exposure and forecasting with impaired birth outcomes
Source: Nat Commun. 2022 Nov 8;13:6746. doi: 10.1038/s41467-022-33865-x (PMC9643368; doi:10.1038/s41467-022-33865-x)
Supplement: Supplementary file 4 — Source Data [file 41467_2022_33865_MOESM4_ESM.zip]

Archive with 3 entries (3 files):
- Source Data/Figure3.zip
- Source Data/Source Data.xlsx
- Source Data/Supplementary Figure 1.txt
