# Supplementary material for: Associations of hurricane exposure and forecasting with impaired birth outcomes
Source: Nat Commun. 2022 Nov 8;13:6746. doi: 10.1038/s41467-022-33865-x (PMC9643368; doi:10.1038/s41467-022-33865-x)
Supplement: Supplementary file 4 — Source Data [file 41467_2022_33865_MOESM4_ESM.zip › Source Data/Source Data.xlsx]

## Sheet: Figure 1a
Figure 1a
	Birth weight	Birth weight (lower bound 95%)	Birth weight (upper bound 95%)	cdf1	cdf2	cdf3	cdf4	cdf5
	-10.1373	-17.0753	-3.19939	0.2	0.190874	0	0	0
	-10.7766	-17.1487	-4.40446	0.4	0.371222	0	0.00170656	0
	-11.1505	-17.3903	-4.91075	0.6	0.499426	0	0.0134003	0
	-11.4158	-17.6588	-5.1728	0.8	0.566613	0	0.0343229	0
	-11.6216	-17.9229	-5.32026	1	0.615953	0	0.0684894	0
	-11.7897	-18.174	-5.40548	1.2	0.645579	0	0.0917627	0
	-11.9319	-18.4101	-5.45373	1.4	0.668591	0	0.111637	0
	-12.055	-18.6315	-5.47864	1.6	0.703772	0	0.145057	0
	-12.1637	-18.8392	-5.48818	1.8	0.731985	0	0.171708	0
	-12.2608	-19.0344	-5.48728	2	0.749936	0	0.188245	0
	-12.3487	-19.2183	-5.47912	2.2	0.767339	0	0.20298	0
	-12.429	-19.3921	-5.46582	2.4	0.786736	0	0.220794	0
	-12.5028	-19.5567	-5.44886	2.6	0.800273	0	0.233605	0
	-12.5711	-19.713	-5.42927	2.8	0.813208	0	0.245527	0.000169106
	-12.6348	-19.8617	-5.4078	3	0.83024	0	0.257825	0.00210255
	-12.6943	-20.0036	-5.38499	3.2	0.840584	0	0.267423	0.00220684
	-12.7502	-20.1391	-5.36125	3.4	0.848572	0	0.275397	0.00222234
	-12.8029	-20.2689	-5.33687	3.6	0.853572	0	0.280333	0.00228575
	-12.8528	-20.3935	-5.31208	3.8	0.856733	0	0.283302	0.00247741
	-12.9001	-20.5131	-5.28707	4	0.860744	0	0.286111	0.00367947
	-12.9451	-20.6282	-5.26195	4.2	0.865256	0	0.288212	0.00609064
	-12.988	-20.7391	-5.23684	4.4	0.867463	0	0.289995	0.00651482
	-13.029	-20.8461	-5.2118	4.6	0.870338	0	0.292063	0.00732089
	-13.0682	-20.9495	-5.18691	4.8	0.872412	0	0.293895	0.00756328
	-13.1059	-21.0495	-5.1622	5	0.87581	0	0.296832	0.00802409
	-13.142	-21.1463	-5.13772	5.2	0.879956	0	0.300393	0.00860892
	-13.1768	-21.2402	-5.11348	5.4	0.885607	0	0.305254	0.00939949
	-13.2104	-21.3312	-5.08951	5.6	0.891534	0	0.309586	0.0109947
	-13.2427	-21.4196	-5.06583	5.8	0.903467	0	0.320196	0.012318
	-13.274	-21.5056	-5.04244	6	0.921001	0	0.337112	0.0129352
	-13.3042	-21.5891	-5.01934	6.2	0.935375	0	0.350766	0.0136553
	-13.3335	-21.6705	-4.99656	6.4	0.949098	0	0.363897	0.0142472
	-13.3619	-21.7497	-4.97407	6.6	0.958349	0	0.372721	0.0146742
	-13.3894	-21.827	-4.95189	6.8	0.965081	0	0.378778	0.0153492
	-13.4162	-21.9023	-4.93002	7	0.971225	0	0.384074	0.0161976
	-13.4421	-21.9758	-4.90845	7.2	0.97567	0	0.387811	0.016905
	-13.4674	-22.0476	-4.88717	7.4	0.979668	0	0.391468	0.017246
	-13.492	-22.1178	-4.86619	7.6	0.982529	0	0.393452	0.0181226
	-13.516	-22.1864	-4.84551	7.8	0.984136	0	0.394707	0.0184763
	-13.5393	-22.2535	-4.82511	8	0.985594	0	0.395685	0.0189554
	-13.5621	-22.3192	-4.80499	8.2	0.987145	0	0.396439	0.019753
	-13.5843	-22.3835	-4.78514	8.4	0.988792	0	0.396933	0.0209058
	-13.606	-22.4464	-4.76557	8.6	0.989917	0	0.397188	0.0217752
	-13.6272	-22.5082	-4.74626	8.8	0.991488	0	0.397314	0.0232211
	-13.6479	-22.5686	-4.72721	9	0.992785	0	0.397455	0.0243767
	-13.6682	-22.628	-4.70842	9.2	0.99462	0	0.397634	0.0260325
	-13.688	-22.6862	-4.68988	9.4	0.996149	0	0.398055	0.0271401
	-13.7074	-22.7433	-4.67157	9.6	0.997534	0	0.398162	0.0284183
	-13.7265	-22.7994	-4.65351	9.8	0.998815	0	0.398187	0.0296739
	-13.7451	-22.8545	-4.63568	10	0.999877	0	0.398234	0.03069
	-13.7634	-22.9086	-4.61808	10.2	0.999997	0	0.398327	0.0307167
	-13.7813	-22.9618	-4.60071	10.4	1	0	0.398327	0.0307196
	-13.7988	-23.0141	-4.58355
	-13.8161	-23.0655	-4.5666
	-13.833	-23.1161	-4.54986
	-13.8496	-23.1659	-4.53333
	-13.8659	-23.2149	-4.51699
	-13.882	-23.2631	-4.50085
	-13.8977	-23.3106	-4.4849
	-13.9132	-23.3573	-4.46914
	-13.9285	-23.4034	-4.45356
	-13.9435	-23.4488	-4.43816
	-13.9582	-23.4935	-4.42294
	-13.9728	-23.5376	-4.40788
	-13.9871	-23.5811	-4.39299
	-14.0011	-23.624	-4.37827
	-14.015	-23.6663	-4.3637
	-14.0287	-23.708	-4.3493
	-14.0421	-23.7492	-4.33504
	-14.0554	-23.7899	-4.32094
	-14.0685	-23.83	-4.30699
	-14.0814	-23.8696	-4.29318
	-14.0941	-23.9087	-4.27951
	-14.1066	-23.9473	-4.26598
	-14.119	-23.9855	-4.25259
	-14.1312	-24.0232	-4.23933
	-14.1433	-24.0604	-4.2262
	-14.1552	-24.0972	-4.2132
	-14.1669	-24.1336	-4.20033
	-14.1785	-24.1695	-4.18758
	-14.19	-24.2051	-4.17495
	-14.2013	-24.2402	-4.16244
	-14.2125	-24.2749	-4.15004
	-14.2235	-24.3093	-4.13777
	-14.2345	-24.3433	-4.1256
	-14.2452	-24.3769	-4.11354
	-14.2559	-24.4102	-4.1016
	-14.2664	-24.4431	-4.08976
	-14.2769	-24.4757	-4.07802
	-14.2872	-24.5079	-4.06639
	-14.2974	-24.5399	-4.05486
	-14.3074	-24.5714	-4.04342
	-14.3174	-24.6027	-4.03209
	-14.3273	-24.6337	-4.02085
	-14.337	-24.6644	-4.00971
	-14.3467	-24.6947	-3.99865
	-14.3562	-24.7248	-3.98769
	-14.3657	-24.7546	-3.97682
	-14.3751	-24.7841	-3.96604
	-14.3843	-24.8133	-3.95535
	-14.3935	-24.8423	-3.94474
	-14.4026	-24.871	-3.93421
	-14.4116	-24.8994	-3.92377
	-14.4205	-24.9276	-3.91341
	-14.4293	-24.9555	-3.90313

## Sheet: Figure 1b
Figure 1b
	Gestation length	Gestation length (lower bound 95%)	Gestation length (upper bound 95%)	cdf1	cdf2	cdf3	cdf4	cdf5
	-0.0865828	-0.122367	-0.0507985	0.2	0.190874	0	0	0
	-0.0907996	-0.12329	-0.058309	0.4	0.371222	0	0.00170656	0
	-0.0932662	-0.124655	-0.0618771	0.6	0.499426	0	0.0134003	0
	-0.0950164	-0.126044	-0.0639883	0.8	0.566613	0	0.0343229	0
	-0.0963739	-0.127373	-0.0653752	1	0.615953	0	0.0684894	0
	-0.097483	-0.128621	-0.066345	1.2	0.645579	0	0.0917627	0
	-0.0984208	-0.12979	-0.0670516	1.4	0.668591	0	0.111637	0
	-0.0992332	-0.130885	-0.0675816	1.6	0.703772	0	0.145057	0
	-0.0999497	-0.131912	-0.0679876	1.8	0.731985	0	0.171708	0
	-0.100591	-0.132878	-0.0683032	2	0.749936	0	0.188245	0
	-0.10117	-0.13379	-0.0685512	2.2	0.767339	0	0.20298	0
	-0.1017	-0.134652	-0.0687475	2.4	0.786736	0	0.220794	0
	-0.102187	-0.13547	-0.0689033	2.6	0.800273	0	0.233605	0
	-0.102638	-0.136248	-0.0690272	2.8	0.813208	0	0.245527	0.000169106
	-0.103057	-0.136989	-0.0691254	3	0.83024	0	0.257825	0.00210255
	-0.10345	-0.137697	-0.0692027	3.2	0.840584	0	0.267423	0.00220684
	-0.103819	-0.138375	-0.0692629	3.4	0.848572	0	0.275397	0.00222234
	-0.104166	-0.139024	-0.0693088	3.6	0.853572	0	0.280333	0.00228575
	-0.104495	-0.139648	-0.0693429	3.8	0.856733	0	0.283302	0.00247741
	-0.104807	-0.140248	-0.0693671	4	0.860744	0	0.286111	0.00367947
	-0.105104	-0.140826	-0.0693828	4.2	0.865256	0	0.288212	0.00609064
	-0.105387	-0.141383	-0.0693914	4.4	0.867463	0	0.289995	0.00651482
	-0.105658	-0.141922	-0.0693938	4.6	0.870338	0	0.292063	0.00732089
	-0.105917	-0.142442	-0.0693911	4.8	0.872412	0	0.293895	0.00756328
	-0.106165	-0.142946	-0.0693839	5	0.87581	0	0.296832	0.00802409
	-0.106404	-0.143434	-0.0693727	5.2	0.879956	0	0.300393	0.00860892
	-0.106633	-0.143908	-0.0693583	5.4	0.885607	0	0.305254	0.00939949
	-0.106854	-0.144368	-0.0693409	5.6	0.891534	0	0.309586	0.0109947
	-0.107068	-0.144815	-0.069321	5.8	0.903467	0	0.320196	0.012318
	-0.107274	-0.145249	-0.0692989	6	0.921001	0	0.337112	0.0129352
	-0.107474	-0.145672	-0.0692749	6.2	0.935375	0	0.350766	0.0136553
	-0.107667	-0.146084	-0.0692493	6.4	0.949098	0	0.363897	0.0142472
	-0.107854	-0.146486	-0.0692222	6.6	0.958349	0	0.372721	0.0146742
	-0.108036	-0.146877	-0.0691938	6.8	0.965081	0	0.378778	0.0153492
	-0.108212	-0.147259	-0.0691643	7	0.971225	0	0.384074	0.0161976
	-0.108383	-0.147633	-0.0691339	7.2	0.97567	0	0.387811	0.016905
	-0.10855	-0.147997	-0.0691027	7.4	0.979668	0	0.391468	0.017246
	-0.108712	-0.148354	-0.0690707	7.6	0.982529	0	0.393452	0.0181226
	-0.10887	-0.148702	-0.0690381	7.8	0.984136	0	0.394707	0.0184763
	-0.109024	-0.149043	-0.069005	8	0.985594	0	0.395685	0.0189554
	-0.109174	-0.149377	-0.0689715	8.2	0.987145	0	0.396439	0.019753
	-0.109321	-0.149705	-0.0689375	8.4	0.988792	0	0.396933	0.0209058
	-0.109464	-0.150025	-0.0689032	8.6	0.989917	0	0.397188	0.0217752
	-0.109604	-0.150339	-0.0688687	8.8	0.991488	0	0.397314	0.0232211
	-0.109741	-0.150648	-0.0688339	9	0.992785	0	0.397455	0.0243767
	-0.109874	-0.15095	-0.068799	9.2	0.99462	0	0.397634	0.0260325
	-0.110005	-0.151247	-0.0687639	9.4	0.996149	0	0.398055	0.0271401
	-0.110133	-0.151538	-0.0687288	9.6	0.997534	0	0.398162	0.0284183
	-0.110259	-0.151824	-0.0686935	9.8	0.998815	0	0.398187	0.0296739
	-0.110382	-0.152105	-0.0686582	10	0.999877	0	0.398234	0.03069
	-0.110502	-0.152382	-0.0686229	10.2	0.999997	0	0.398327	0.0307167
	-0.11062	-0.152653	-0.0685876	10.4	1	0	0.398327	0.0307196
	-0.110736	-0.15292	-0.0685523
	-0.11085	-0.153183	-0.0685171
	-0.110962	-0.153441	-0.0684819
	-0.111071	-0.153696	-0.0684467
	-0.111179	-0.153946	-0.0684117
	-0.111285	-0.154193	-0.0683768
	-0.111389	-0.154435	-0.0683419
	-0.111491	-0.154675	-0.0683072
	-0.111591	-0.15491	-0.0682726
	-0.11169	-0.155143	-0.0682381
	-0.111788	-0.155372	-0.0682038
	-0.111884	-0.155597	-0.0681696
	-0.111978	-0.15582	-0.0681355
	-0.112071	-0.15604	-0.0681017
	-0.112162	-0.156257	-0.0680679
	-0.112252	-0.15647	-0.0680343
	-0.112341	-0.156681	-0.0680009
	-0.112429	-0.15689	-0.0679677
	-0.112515	-0.157095	-0.0679346
	-0.1126	-0.157298	-0.0679017
	-0.112684	-0.157499	-0.0678689
	-0.112767	-0.157697	-0.0678364
	-0.112848	-0.157893	-0.067804
	-0.112929	-0.158086	-0.0677718
	-0.113009	-0.158277	-0.0677397
	-0.113087	-0.158466	-0.0677079
	-0.113165	-0.158653	-0.0676762
	-0.113241	-0.158837	-0.0676446
	-0.113317	-0.15902	-0.0676133
	-0.113391	-0.1592	-0.0675821
	-0.113465	-0.159379	-0.0675511
	-0.113538	-0.159555	-0.0675203
	-0.11361	-0.15973	-0.0674897
	-0.113681	-0.159903	-0.0674592
	-0.113751	-0.160074	-0.0674289
	-0.113821	-0.160243	-0.0673988
	-0.11389	-0.16041	-0.0673688
	-0.113958	-0.160576	-0.067339
	-0.114025	-0.16074	-0.0673094
	-0.114091	-0.160903	-0.06728
	-0.114157	-0.161063	-0.0672507
	-0.114222	-0.161223	-0.0672216
	-0.114286	-0.16138	-0.0671926
	-0.11435	-0.161537	-0.0671639
	-0.114413	-0.161691	-0.0671352
	-0.114476	-0.161844	-0.0671068
	-0.114537	-0.161996	-0.0670785
	-0.114599	-0.162147	-0.0670503
	-0.114659	-0.162296	-0.0670223
	-0.114719	-0.162443	-0.0669945
	-0.114778	-0.16259	-0.0669669
	-0.114837	-0.162735	-0.0669393
	-0.114895	-0.162879	-0.066912

## Sheet: Figure 1c
Figure 1c
	Low birth weight	Low birth weight (lower bound 95%)	Low birth weight (upper bound 95%)	cdf1	cdf2	cdf3	cdf4	cdf5
	0.00755474	0.00400184	0.0111076	0.2	0.190874	0	0	0
	0.0070703	0.00383858	0.010302	0.4	0.371222	0	0.00170656	0
	0.00678693	0.00366469	0.00990916	0.6	0.499426	0	0.0134003	0
	0.00658587	0.00350139	0.00967034	0.8	0.566613	0	0.0343229	0
	0.00642992	0.0033509	0.00950893	1	0.615953	0	0.0684894	0
	0.00630249	0.00321235	0.00939263	1.2	0.645579	0	0.0917627	0
	0.00619476	0.00308439	0.00930513	1.4	0.668591	0	0.111637	0
	0.00610143	0.00296568	0.00923719	1.6	0.703772	0	0.145057	0
	0.00601912	0.00285505	0.00918319	1.8	0.731985	0	0.171708	0
	0.00594548	0.00275151	0.00913945	2	0.749936	0	0.188245	0
	0.00587887	0.00265424	0.0091035	2.2	0.767339	0	0.20298	0
	0.00581806	0.00256251	0.0090736	2.4	0.786736	0	0.220794	0
	0.00576212	0.00247575	0.00904849	2.6	0.800273	0	0.233605	0
	0.00571033	0.00239343	0.00902722	2.8	0.813208	0	0.245527	0.000169106
	0.00566211	0.00231513	0.00900908	3	0.83024	0	0.257825	0.00210255
	0.005617	0.00224047	0.00899353	3.2	0.840584	0	0.267423	0.00220684
	0.00557463	0.00216912	0.00898014	3.4	0.848572	0	0.275397	0.00222234
	0.00553468	0.0021008	0.00896857	3.6	0.853572	0	0.280333	0.00228575
	0.0054969	0.00203526	0.00895854	3.8	0.856733	0	0.283302	0.00247741
	0.00546105	0.00197228	0.00894982	4	0.860744	0	0.286111	0.00367947
	0.00542695	0.00191166	0.00894224	4.2	0.865256	0	0.288212	0.00609064
	0.00539444	0.00185324	0.00893564	4.4	0.867463	0	0.289995	0.00651482
	0.00536337	0.00179685	0.00892989	4.6	0.870338	0	0.292063	0.00732089
	0.00533363	0.00174236	0.00892489	4.8	0.872412	0	0.293895	0.00756328
	0.0053051	0.00168964	0.00892055	5	0.87581	0	0.296832	0.00802409
	0.00527768	0.00163858	0.00891679	5.2	0.879956	0	0.300393	0.00860892
	0.00525131	0.00158907	0.00891354	5.4	0.885607	0	0.305254	0.00939949
	0.00522589	0.00154103	0.00891075	5.6	0.891534	0	0.309586	0.0109947
	0.00520137	0.00149437	0.00890836	5.8	0.903467	0	0.320196	0.012318
	0.00517767	0.001449	0.00890634	6	0.921001	0	0.337112	0.0129352
	0.00515476	0.00140487	0.00890465	6.2	0.935375	0	0.350766	0.0136553
	0.00513257	0.00136189	0.00890324	6.4	0.949098	0	0.363897	0.0142472
	0.00511106	0.00132002	0.00890211	6.6	0.958349	0	0.372721	0.0146742
	0.0050902	0.00127919	0.00890121	6.8	0.965081	0	0.378778	0.0153492
	0.00506994	0.00123936	0.00890052	7	0.971225	0	0.384074	0.0161976
	0.00505025	0.00120047	0.00890003	7.2	0.97567	0	0.387811	0.016905
	0.0050311	0.00116248	0.00889972	7.4	0.979668	0	0.391468	0.017246
	0.00501246	0.00112535	0.00889958	7.6	0.982529	0	0.393452	0.0181226
	0.00499431	0.00108905	0.00889957	7.8	0.984136	0	0.394707	0.0184763
	0.00497661	0.00105352	0.00889971	8	0.985594	0	0.395685	0.0189554
	0.00495936	0.00101875	0.00889996	8.2	0.987145	0	0.396439	0.019753
	0.00494252	0.000984702	0.00890033	8.4	0.988792	0	0.396933	0.0209058
	0.00492607	0.000951341	0.0089008	8.6	0.989917	0	0.397188	0.0217752
	0.00491	0.000918643	0.00890137	8.8	0.991488	0	0.397314	0.0232211
	0.0048943	0.00088658	0.00890202	9	0.992785	0	0.397455	0.0243767
	0.00487894	0.000855128	0.00890275	9.2	0.99462	0	0.397634	0.0260325
	0.00486391	0.000824264	0.00890355	9.4	0.996149	0	0.398055	0.0271401
	0.00484919	0.000793966	0.00890442	9.6	0.997534	0	0.398162	0.0284183
	0.00483478	0.000764214	0.00890535	9.8	0.998815	0	0.398187	0.0296739
	0.00482066	0.000734988	0.00890634	10	0.999877	0	0.398234	0.03069
	0.00480682	0.000706268	0.00890738	10.2	0.999997	0	0.398327	0.0307167
	0.00479325	0.000678039	0.00890846	10.4	1	0	0.398327	0.0307196
	0.00477994	0.000650282	0.0089096
	0.00476687	0.000622983	0.00891077
	0.00475405	0.000596125	0.00891198
	0.00474146	0.000569696	0.00891322
	0.00472909	0.000543681	0.00891449
	0.00471693	0.000518066	0.0089158
	0.00470499	0.000492841	0.00891713
	0.00469324	0.000467993	0.00891849
	0.00468169	0.00044351	0.00891986
	0.00467032	0.000419382	0.00892126
	0.00465914	0.000395599	0.00892268
	0.00464813	0.000372151	0.00892412
	0.0046373	0.000349028	0.00892557
	0.00462663	0.000326222	0.00892703
	0.00461612	0.000303723	0.00892851
	0.00460576	0.000281524	0.00893001
	0.00459556	0.000259616	0.00893151
	0.0045855	0.000237991	0.00893302
	0.00457559	0.000216643	0.00893454
	0.00456582	0.000195565	0.00893607
	0.00455618	0.000174748	0.00893761
	0.00454667	0.000154188	0.00893915
	0.00453729	0.000133878	0.0089407
	0.00452803	0.00011381	0.00894225
	0.00451889	9.3981e-05	0.00894381
	0.00450988	7.43836e-05	0.00894537
	0.00450097	5.50128e-05	0.00894693
	0.00449218	3.58634e-05	0.0089485
	0.0044835	1.69302e-05	0.00895007
	0.00447492	-1.79158e-06	0.00895164
	0.00446645	-2.03067e-05	0.00895321
	0.00445808	-3.86198e-05	0.00895478
	0.00444981	-5.67353e-05	0.00895636
	0.00444164	-7.46574e-05	0.00895793
	0.00443356	-9.23903e-05	0.00895951
	0.00442557	-0.000109938	0.00896108
	0.00441767	-0.000127304	0.00896265
	0.00440986	-0.000144493	0.00896422
	0.00440214	-0.000161508	0.00896579
	0.0043945	-0.000178352	0.00896736
	0.00438695	-0.00019503	0.00896893
	0.00437947	-0.000211544	0.00897049
	0.00437208	-0.000227897	0.00897205
	0.00436476	-0.000244093	0.00897361
	0.00435752	-0.000260135	0.00897517
	0.00435035	-0.000276026	0.00897672
	0.00434325	-0.000291768	0.00897827
	0.00433623	-0.000307364	0.00897982
	0.00432927	-0.000322818	0.00898137
	0.00432239	-0.000338131	0.00898291
	0.00431557	-0.000353306	0.00898445
	0.00430882	-0.000368347	0.00898598
	0.00430213	-0.000383254	0.00898751

## Sheet: Figure 1d
Figure 1d
	Very low birth weight	Very low birth weight (lower bound 95%)	Very low birth weight (upper bound 95%)	cdf1	cdf2	cdf3	cdf4	cdf5
	0.00326724	0.000820529	0.00571396	0.2	0.190874	0	0	0
	0.00338998	0.00134636	0.0054336	0.4	0.371222	0	0.00170656	0
	0.00346177	0.0016241	0.00529945	0.6	0.499426	0	0.0134003	0
	0.00351271	0.00180214	0.00522328	0.8	0.566613	0	0.0343229	0
	0.00355222	0.0019266	0.00517784	1	0.615953	0	0.0684894	0
	0.00358451	0.00201794	0.00515107	1.2	0.645579	0	0.0917627	0
	0.0036118	0.00208702	0.00513659	1.4	0.668591	0	0.111637	0
	0.00363545	0.0021403	0.00513059	1.6	0.703772	0	0.145057	0
	0.0036563	0.00218194	0.00513066	1.8	0.731985	0	0.171708	0
	0.00367496	0.00221474	0.00513517	2	0.749936	0	0.188245	0
	0.00369183	0.00224069	0.00514298	2.2	0.767339	0	0.20298	0
	0.00370724	0.00226123	0.00515325	2.4	0.786736	0	0.220794	0
	0.00372141	0.00227744	0.00516538	2.6	0.800273	0	0.233605	0
	0.00373453	0.00229015	0.00517892	2.8	0.813208	0	0.245527	0.000169106
	0.00374675	0.00229999	0.00519351	3	0.83024	0	0.257825	0.00210255
	0.00375818	0.00230747	0.00520889	3.2	0.840584	0	0.267423	0.00220684
	0.00376891	0.00231298	0.00522484	3.4	0.848572	0	0.275397	0.00222234
	0.00377903	0.00231686	0.00524121	3.6	0.853572	0	0.280333	0.00228575
	0.00378861	0.00231936	0.00525786	3.8	0.856733	0	0.283302	0.00247741
	0.00379769	0.00232069	0.00527469	4	0.860744	0	0.286111	0.00367947
	0.00380633	0.00232104	0.00529162	4.2	0.865256	0	0.288212	0.00609064
	0.00381457	0.00232055	0.00530858	4.4	0.867463	0	0.289995	0.00651482
	0.00382244	0.00231935	0.00532553	4.6	0.870338	0	0.292063	0.00732089
	0.00382997	0.00231754	0.00534241	4.8	0.872412	0	0.293895	0.00756328
	0.0038372	0.0023152	0.0053592	5	0.87581	0	0.296832	0.00802409
	0.00384415	0.00231241	0.00537588	5.2	0.879956	0	0.300393	0.00860892
	0.00385083	0.00230924	0.00539242	5.4	0.885607	0	0.305254	0.00939949
	0.00385727	0.00230574	0.0054088	5.6	0.891534	0	0.309586	0.0109947
	0.00386348	0.00230195	0.00542502	5.8	0.903467	0	0.320196	0.012318
	0.00386948	0.00229791	0.00544105	6	0.921001	0	0.337112	0.0129352
	0.00387529	0.00229367	0.00545691	6.2	0.935375	0	0.350766	0.0136553
	0.00388091	0.00228925	0.00547258	6.4	0.949098	0	0.363897	0.0142472
	0.00388636	0.00228467	0.00548805	6.6	0.958349	0	0.372721	0.0146742
	0.00389165	0.00227997	0.00550333	6.8	0.965081	0	0.378778	0.0153492
	0.00389678	0.00227515	0.00551841	7	0.971225	0	0.384074	0.0161976
	0.00390177	0.00227024	0.0055333	7.2	0.97567	0	0.387811	0.016905
	0.00390662	0.00226525	0.00554799	7.4	0.979668	0	0.391468	0.017246
	0.00391134	0.00226019	0.00556249	7.6	0.982529	0	0.393452	0.0181226
	0.00391594	0.00225508	0.0055768	7.8	0.984136	0	0.394707	0.0184763
	0.00392042	0.00224993	0.00559092	8	0.985594	0	0.395685	0.0189554
	0.0039248	0.00224475	0.00560484	8.2	0.987145	0	0.396439	0.019753
	0.00392906	0.00223954	0.00561859	8.4	0.988792	0	0.396933	0.0209058
	0.00393323	0.00223431	0.00563215	8.6	0.989917	0	0.397188	0.0217752
	0.0039373	0.00222907	0.00564553	8.8	0.991488	0	0.397314	0.0232211
	0.00394128	0.00222382	0.00565874	9	0.992785	0	0.397455	0.0243767
	0.00394517	0.00221857	0.00567177	9.2	0.99462	0	0.397634	0.0260325
	0.00394898	0.00221332	0.00568463	9.4	0.996149	0	0.398055	0.0271401
	0.00395271	0.00220808	0.00569733	9.6	0.997534	0	0.398162	0.0284183
	0.00395636	0.00220285	0.00570986	9.8	0.998815	0	0.398187	0.0296739
	0.00395994	0.00219764	0.00572223	10	0.999877	0	0.398234	0.03069
	0.00396344	0.00219243	0.00573445	10.2	0.999997	0	0.398327	0.0307167
	0.00396688	0.00218725	0.00574651	10.4	1	0	0.398327	0.0307196
	0.00397025	0.00218208	0.00575842
	0.00397356	0.00217694	0.00577018
	0.00397681	0.00217182	0.0057818
	0.00398	0.00216673	0.00579328
	0.00398314	0.00216166	0.00580462
	0.00398622	0.00215661	0.00581582
	0.00398924	0.0021516	0.00582689
	0.00399222	0.00214661	0.00583782
	0.00399515	0.00214166	0.00584863
	0.00399802	0.00213673	0.00585932
	0.00400086	0.00213183	0.00586988
	0.00400365	0.00212696	0.00588033
	0.00400639	0.00212213	0.00589065
	0.00400909	0.00211732	0.00590087
	0.00401176	0.00211255	0.00591096
	0.00401438	0.00210781	0.00592095
	0.00401697	0.0021031	0.00593083
	0.00401951	0.00209842	0.00594061
	0.00402203	0.00209377	0.00595028
	0.0040245	0.00208916	0.00595984
	0.00402694	0.00208458	0.00596931
	0.00402935	0.00208002	0.00597868
	0.00403173	0.0020755	0.00598796
	0.00403407	0.00207101	0.00599714
	0.00403639	0.00206656	0.00600622
	0.00403867	0.00206213	0.00601522
	0.00404093	0.00205773	0.00602413
	0.00404316	0.00205337	0.00603295
	0.00404536	0.00204903	0.00604169
	0.00404753	0.00204472	0.00605034
	0.00404968	0.00204045	0.0060589
	0.0040518	0.0020362	0.00606739
	0.00405389	0.00203198	0.0060758
	0.00405596	0.0020278	0.00608413
	0.00405801	0.00202364	0.00609238
	0.00406003	0.00201951	0.00610056
	0.00406203	0.0020154	0.00610866
	0.00406401	0.00201133	0.0061167
	0.00406597	0.00200728	0.00612466
	0.0040679	0.00200327	0.00613254
	0.00406982	0.00199927	0.00614036
	0.00407171	0.00199531	0.00614812
	0.00407359	0.00199137	0.0061558
	0.00407544	0.00198746	0.00616342
	0.00407728	0.00198357	0.00617098
	0.00407909	0.00197971	0.00617847
	0.00408089	0.00197588	0.0061859
	0.00408267	0.00197207	0.00619327
	0.00408443	0.00196829	0.00620057
	0.00408618	0.00196453	0.00620782
	0.0040879	0.0019608	0.00621501
	0.00408961	0.00195709	0.00622214
	0.00409131	0.0019534	0.00622922

## Sheet: Figure 1e
Figure 1e
	Preterm Birth	Preterm Birth (lower bound 95%)	Preterm Birth (upper bound 95%)	cdf1	cdf2	cdf3	cdf4	cdf5
	0.010508	0.00490602	0.01611	0.2	0.190874	0	0	0
	0.0102765	0.00536367	0.0151893	0.4	0.371222	0	0.00170656	0
	0.010141	0.00554661	0.0147354	0.6	0.499426	0	0.0134003	0
	0.0100449	0.00562863	0.0144612	0.8	0.566613	0	0.0343229	0
	0.00997035	0.00566123	0.0142795	1	0.615953	0	0.0684894	0
	0.00990944	0.00566611	0.0141528	1.2	0.645579	0	0.0917627	0
	0.00985794	0.00565423	0.0140617	1.4	0.668591	0	0.111637	0
	0.00981333	0.00563172	0.0139949	1.6	0.703772	0	0.145057	0
	0.00977398	0.0056023	0.0139457	1.8	0.731985	0	0.171708	0
	0.00973878	0.00556832	0.0139092	2	0.749936	0	0.188245	0
	0.00970694	0.00553135	0.0138825	2.2	0.767339	0	0.20298	0
	0.00967787	0.00549244	0.0138633	2.4	0.786736	0	0.220794	0
	0.00965113	0.00545234	0.0138499	2.6	0.800273	0	0.233605	0
	0.00962637	0.00541155	0.0138412	2.8	0.813208	0	0.245527	0.000169106
	0.00960332	0.00537047	0.0138362	3	0.83024	0	0.257825	0.00210255
	0.00958176	0.00532934	0.0138342	3.2	0.840584	0	0.267423	0.00220684
	0.00956151	0.00528838	0.0138346	3.4	0.848572	0	0.275397	0.00222234
	0.00954241	0.00524771	0.0138371	3.6	0.853572	0	0.280333	0.00228575
	0.00952435	0.00520745	0.0138412	3.8	0.856733	0	0.283302	0.00247741
	0.00950721	0.00516766	0.0138468	4	0.860744	0	0.286111	0.00367947
	0.00949091	0.0051284	0.0138534	4.2	0.865256	0	0.288212	0.00609064
	0.00947537	0.00508971	0.013861	4.4	0.867463	0	0.289995	0.00651482
	0.00946052	0.0050516	0.0138694	4.6	0.870338	0	0.292063	0.00732089
	0.0094463	0.00501409	0.0138785	4.8	0.872412	0	0.293895	0.00756328
	0.00943266	0.00497718	0.0138881	5	0.87581	0	0.296832	0.00802409
	0.00941956	0.00494089	0.0138982	5.2	0.879956	0	0.300393	0.00860892
	0.00940695	0.0049052	0.0139087	5.4	0.885607	0	0.305254	0.00939949
	0.0093948	0.0048701	0.0139195	5.6	0.891534	0	0.309586	0.0109947
	0.00938308	0.0048356	0.0139306	5.8	0.903467	0	0.320196	0.012318
	0.00937175	0.00480168	0.0139418	6	0.921001	0	0.337112	0.0129352
	0.0093608	0.00476833	0.0139533	6.2	0.935375	0	0.350766	0.0136553
	0.00935019	0.00473554	0.0139648	6.4	0.949098	0	0.363897	0.0142472
	0.00933991	0.0047033	0.0139765	6.6	0.958349	0	0.372721	0.0146742
	0.00932994	0.00467158	0.0139883	6.8	0.965081	0	0.378778	0.0153492
	0.00932025	0.00464039	0.0140001	7	0.971225	0	0.384074	0.0161976
	0.00931084	0.00460971	0.014012	7.2	0.97567	0	0.387811	0.016905
	0.00930169	0.00457952	0.0140239	7.4	0.979668	0	0.391468	0.017246
	0.00929278	0.00454981	0.0140357	7.6	0.982529	0	0.393452	0.0181226
	0.0092841	0.00452056	0.0140476	7.8	0.984136	0	0.394707	0.0184763
	0.00927564	0.00449178	0.0140595	8	0.985594	0	0.395685	0.0189554
	0.00926739	0.00446344	0.0140713	8.2	0.987145	0	0.396439	0.019753
	0.00925934	0.00443553	0.0140832	8.4	0.988792	0	0.396933	0.0209058
	0.00925148	0.00440804	0.0140949	8.6	0.989917	0	0.397188	0.0217752
	0.0092438	0.00438096	0.0141066	8.8	0.991488	0	0.397314	0.0232211
	0.00923629	0.00435428	0.0141183	9	0.992785	0	0.397455	0.0243767
	0.00922895	0.00432798	0.0141299	9.2	0.99462	0	0.397634	0.0260325
	0.00922176	0.00430207	0.0141415	9.4	0.996149	0	0.398055	0.0271401
	0.00921473	0.00427652	0.0141529	9.6	0.997534	0	0.398162	0.0284183
	0.00920784	0.00425133	0.0141644	9.8	0.998815	0	0.398187	0.0296739
	0.00920109	0.00422649	0.0141757	10	0.999877	0	0.398234	0.03069
	0.00919448	0.00420199	0.014187	10.2	0.999997	0	0.398327	0.0307167
	0.00918799	0.00417781	0.0141982	10.4	1	0	0.398327	0.0307196
	0.00918163	0.00415397	0.0142093
	0.00917538	0.00413043	0.0142203
	0.00916925	0.0041072	0.0142313
	0.00916323	0.00408428	0.0142422
	0.00915732	0.00406164	0.014253
	0.00915151	0.00403929	0.0142637
	0.0091458	0.00401721	0.0142744
	0.00914018	0.00399541	0.014285
	0.00913466	0.00397387	0.0142954
	0.00912923	0.00395259	0.0143059
	0.00912388	0.00393156	0.0143162
	0.00911862	0.00391078	0.0143265
	0.00911344	0.00389024	0.0143366
	0.00910834	0.00386994	0.0143467
	0.00910332	0.00384986	0.0143568
	0.00909837	0.00383001	0.0143667
	0.00909349	0.00381038	0.0143766
	0.00908868	0.00379097	0.0143864
	0.00908394	0.00377177	0.0143961
	0.00907927	0.00375277	0.0144058
	0.00907466	0.00373398	0.0144153
	0.00907012	0.00371538	0.0144249
	0.00906563	0.00369698	0.0144343
	0.00906121	0.00367877	0.0144436
	0.00905684	0.00366074	0.0144529
	0.00905253	0.0036429	0.0144622
	0.00904827	0.00362523	0.0144713
	0.00904407	0.00360774	0.0144804
	0.00903992	0.00359042	0.0144894
	0.00903582	0.00357327	0.0144984
	0.00903177	0.00355628	0.0145073
	0.00902777	0.00353946	0.0145161
	0.00902382	0.00352279	0.0145248
	0.00901991	0.00350628	0.0145335
	0.00901605	0.00348992	0.0145422
	0.00901223	0.00347372	0.0145507
	0.00900846	0.00345766	0.0145593
	0.00900472	0.00344174	0.0145677
	0.00900103	0.00342597	0.0145761
	0.00899738	0.00341034	0.0145844
	0.00899377	0.00339484	0.0145927
	0.00899019	0.00337948	0.0146009
	0.00898666	0.00336425	0.0146091
	0.00898316	0.00334915	0.0146172
	0.0089797	0.00333418	0.0146252
	0.00897627	0.00331934	0.0146332
	0.00897288	0.00330461	0.0146411
	0.00896952	0.00329001	0.014649
	0.0089662	0.00327553	0.0146569
	0.00896291	0.00326117	0.0146646
	0.00895965	0.00324692	0.0146724
	0.00895642	0.00323279	0.01468
	0.00895322	0.00321877	0.0146877

## Sheet: Figure 1f
Figure 1f
	Extreme Preterm Birth	Extreme Preterm Birth (lower bound 95%)	Extreme Preterm Birth (upper bound 95%)	cdf1	cdf2	cdf3	cdf4	cdf5
	0.00543261	0.00233943	0.00852579	0.2	0.190874	0	0	0
	0.00548665	0.00278667	0.00818663	0.4	0.371222	0	0.00170656	0
	0.00551827	0.00301469	0.00802184	0.6	0.499426	0	0.0134003	0
	0.0055407	0.00315705	0.00792434	0.8	0.566613	0	0.0343229	0
	0.0055581	0.0032545	0.00786169	1	0.615953	0	0.0684894	0
	0.00557231	0.00332476	0.00781987	1.2	0.645579	0	0.0917627	0
	0.00558433	0.00337706	0.0077916	1.4	0.668591	0	0.111637	0
	0.00559474	0.00341683	0.00777266	1.6	0.703772	0	0.145057	0
	0.00560393	0.00344744	0.00776041	1.8	0.731985	0	0.171708	0
	0.00561214	0.00347118	0.0077531	2	0.749936	0	0.188245	0
	0.00561957	0.00348962	0.00774952	2.2	0.767339	0	0.20298	0
	0.00562636	0.0035039	0.00774881	2.4	0.786736	0	0.220794	0
	0.0056326	0.00351486	0.00775034	2.6	0.800273	0	0.233605	0
	0.00563838	0.00352313	0.00775362	2.8	0.813208	0	0.245527	0.000169106
	0.00564376	0.0035292	0.00775831	3	0.83024	0	0.257825	0.00210255
	0.00564879	0.00353346	0.00776411	3.2	0.840584	0	0.267423	0.00220684
	0.00565351	0.00353622	0.00777081	3.4	0.848572	0	0.275397	0.00222234
	0.00565797	0.00353771	0.00777823	3.6	0.853572	0	0.280333	0.00228575
	0.00566219	0.00353814	0.00778623	3.8	0.856733	0	0.283302	0.00247741
	0.00566619	0.00353767	0.0077947	4	0.860744	0	0.286111	0.00367947
	0.00566999	0.00353643	0.00780355	4.2	0.865256	0	0.288212	0.00609064
	0.00567362	0.00353454	0.00781269	4.4	0.867463	0	0.289995	0.00651482
	0.00567708	0.00353209	0.00782208	4.6	0.870338	0	0.292063	0.00732089
	0.0056804	0.00352916	0.00783165	4.8	0.872412	0	0.293895	0.00756328
	0.00568358	0.00352581	0.00784136	5	0.87581	0	0.296832	0.00802409
	0.00568664	0.00352211	0.00785117	5.2	0.879956	0	0.300393	0.00860892
	0.00568959	0.00351811	0.00786106	5.4	0.885607	0	0.305254	0.00939949
	0.00569242	0.00351383	0.00787101	5.6	0.891534	0	0.309586	0.0109947
	0.00569516	0.00350933	0.00788098	5.8	0.903467	0	0.320196	0.012318
	0.0056978	0.00350464	0.00789096	6	0.921001	0	0.337112	0.0129352
	0.00570036	0.00349977	0.00790094	6.2	0.935375	0	0.350766	0.0136553
	0.00570283	0.00349476	0.0079109	6.4	0.949098	0	0.363897	0.0142472
	0.00570523	0.00348963	0.00792083	6.6	0.958349	0	0.372721	0.0146742
	0.00570756	0.00348439	0.00793073	6.8	0.965081	0	0.378778	0.0153492
	0.00570982	0.00347906	0.00794058	7	0.971225	0	0.384074	0.0161976
	0.00571202	0.00347365	0.00795038	7.2	0.97567	0	0.387811	0.016905
	0.00571415	0.00346818	0.00796012	7.4	0.979668	0	0.391468	0.017246
	0.00571623	0.00346266	0.0079698	7.6	0.982529	0	0.393452	0.0181226
	0.00571826	0.0034571	0.00797942	7.8	0.984136	0	0.394707	0.0184763
	0.00572023	0.0034515	0.00798897	8	0.985594	0	0.395685	0.0189554
	0.00572216	0.00344587	0.00799844	8.2	0.987145	0	0.396439	0.019753
	0.00572404	0.00344023	0.00800784	8.4	0.988792	0	0.396933	0.0209058
	0.00572587	0.00343457	0.00801717	8.6	0.989917	0	0.397188	0.0217752
	0.00572766	0.0034289	0.00802643	8.8	0.991488	0	0.397314	0.0232211
	0.00572941	0.00342323	0.0080356	9	0.992785	0	0.397455	0.0243767
	0.00573113	0.00341756	0.0080447	9.2	0.99462	0	0.397634	0.0260325
	0.00573281	0.00341189	0.00805372	9.4	0.996149	0	0.398055	0.0271401
	0.00573445	0.00340623	0.00806266	9.6	0.997534	0	0.398162	0.0284183
	0.00573605	0.00340058	0.00807153	9.8	0.998815	0	0.398187	0.0296739
	0.00573763	0.00339495	0.00808031	10	0.999877	0	0.398234	0.03069
	0.00573917	0.00338933	0.00808902	10.2	0.999997	0	0.398327	0.0307167
	0.00574069	0.00338373	0.00809765	10.4	1	0	0.398327	0.0307196
	0.00574217	0.00337815	0.0081062
	0.00574363	0.00337258	0.00811468
	0.00574506	0.00336705	0.00812308
	0.00574647	0.00336153	0.0081314
	0.00574785	0.00335604	0.00813965
	0.0057492	0.00335058	0.00814783
	0.00575054	0.00334514	0.00815593
	0.00575185	0.00333973	0.00816396
	0.00575313	0.00333435	0.00817192
	0.0057544	0.003329	0.00817981
	0.00575565	0.00332368	0.00818762
	0.00575688	0.00331838	0.00819537
	0.00575809	0.00331312	0.00820305
	0.00575928	0.00330789	0.00821067
	0.00576045	0.00330268	0.00821821
	0.0057616	0.00329751	0.0082257
	0.00576274	0.00329237	0.00823311
	0.00576386	0.00328726	0.00824047
	0.00576497	0.00328218	0.00824776
	0.00576606	0.00327713	0.00825499
	0.00576714	0.00327212	0.00826216
	0.0057682	0.00326713	0.00826927
	0.00576924	0.00326217	0.00827631
	0.00577028	0.00325725	0.0082833
	0.0057713	0.00325235	0.00829024
	0.0057723	0.00324749	0.00829711
	0.0057733	0.00324266	0.00830393
	0.00577428	0.00323785	0.0083107
	0.00577524	0.00323308	0.00831741
	0.0057762	0.00322834	0.00832407
	0.00577715	0.00322362	0.00833067
	0.00577808	0.00321894	0.00833722
	0.005779	0.00321428	0.00834372
	0.00577992	0.00320966	0.00835017
	0.00578082	0.00320506	0.00835657
	0.00578171	0.00320049	0.00836293
	0.00578259	0.00319595	0.00836923
	0.00578346	0.00319144	0.00837548
	0.00578432	0.00318695	0.00838169
	0.00578517	0.0031825	0.00838785
	0.00578602	0.00317807	0.00839397
	0.00578685	0.00317366	0.00840004
	0.00578768	0.00316929	0.00840606
	0.00578849	0.00316494	0.00841204
	0.0057893	0.00316062	0.00841798
	0.0057901	0.00315632	0.00842388
	0.00579089	0.00315205	0.00842973
	0.00579167	0.00314781	0.00843554
	0.00579245	0.00314359	0.00844131
	0.00579322	0.00313939	0.00844704
	0.00579398	0.00313523	0.00845273
	0.00579473	0.00313108	0.00845838
	0.00579548	0.00312696	0.008464

## Sheet: Figure 2a
Figure 2a
	Prenatal care begin	Prenatal care begin (lower bound 95%)	Prenatal care begin (upper bound 95%)	cdf1	cdf2	cdf3	cdf4	cdf5
	-0.162045	-0.413211	0.0891219	0.2	0.190874	0	0	0
	-0.278588	-0.490458	-0.0667172	0.4	0.371222	0	0.00170656	0
	-0.346761	-0.546995	-0.146527	0.6	0.499426	0	0.0134003	0
	-0.395131	-0.593396	-0.196866	0.8	0.566613	0	0.0343229	0
	-0.43265	-0.633142	-0.232158	1	0.615953	0	0.0684894	0
	-0.463304	-0.667983	-0.258626	1.2	0.645579	0	0.0917627	0
	-0.489223	-0.699004	-0.279442	1.4	0.668591	0	0.111637	0
	-0.511674	-0.726952	-0.296397	1.6	0.703772	0	0.145057	0
	-0.531478	-0.752371	-0.310585	1.8	0.731985	0	0.171708	0
	-0.549193	-0.775674	-0.322712	2	0.749936	0	0.188245	0
	-0.565218	-0.797179	-0.333257	2.2	0.767339	0	0.20298	0
	-0.579848	-0.817141	-0.342555	2.4	0.786736	0	0.220794	0
	-0.593306	-0.835762	-0.35085	2.6	0.800273	0	0.233605	0
	-0.605766	-0.85321	-0.358322	2.8	0.813208	0	0.245527	0.000169106
	-0.617366	-0.869622	-0.365111	3	0.83024	0	0.257825	0.00210255
	-0.628218	-0.885113	-0.371323	3.2	0.840584	0	0.267423	0.00220684
	-0.638411	-0.89978	-0.377042	3.4	0.848572	0	0.275397	0.00222234
	-0.648021	-0.913705	-0.382337	3.6	0.853572	0	0.280333	0.00228575
	-0.657112	-0.926961	-0.387263	3.8	0.856733	0	0.283302	0.00247741
	-0.665736	-0.939607	-0.391865	4	0.860744	0	0.286111	0.00367947
	-0.673939	-0.951698	-0.396181	4.2	0.865256	0	0.288212	0.00609064
	-0.681761	-0.963279	-0.400243	4.4	0.867463	0	0.289995	0.00651482
	-0.689235	-0.974393	-0.404078	4.6	0.870338	0	0.292063	0.00732089
	-0.696391	-0.985074	-0.407708	4.8	0.872412	0	0.293895	0.00756328
	-0.703255	-0.995356	-0.411153	5	0.87581	0	0.296832	0.00802409
	-0.709849	-1.00527	-0.414431	5.2	0.879956	0	0.300393	0.00860892
	-0.716195	-1.01483	-0.417556	5.4	0.885607	0	0.305254	0.00939949
	-0.722309	-1.02408	-0.420541	5.6	0.891534	0	0.309586	0.0109947
	-0.728209	-1.03302	-0.423398	5.8	0.903467	0	0.320196	0.012318
	-0.733909	-1.04168	-0.426137	6	0.921001	0	0.337112	0.0129352
	-0.739423	-1.05008	-0.428766	6.2	0.935375	0	0.350766	0.0136553
	-0.744761	-1.05823	-0.431295	6.4	0.949098	0	0.363897	0.0142472
	-0.749935	-1.06614	-0.433729	6.6	0.958349	0	0.372721	0.0146742
	-0.754954	-1.07383	-0.436076	6.8	0.965081	0	0.378778	0.0153492
	-0.759828	-1.08131	-0.438342	7	0.971225	0	0.384074	0.0161976
	-0.764564	-1.0886	-0.440531	7.2	0.97567	0	0.387811	0.016905
	-0.769171	-1.09569	-0.442648	7.4	0.979668	0	0.391468	0.017246
	-0.773655	-1.10261	-0.444699	7.6	0.982529	0	0.393452	0.0181226
	-0.778022	-1.10936	-0.446686	7.8	0.984136	0	0.394707	0.0184763
	-0.782279	-1.11594	-0.448614	8	0.985594	0	0.395685	0.0189554
	-0.786431	-1.12238	-0.450485	8.2	0.987145	0	0.396439	0.019753
	-0.790483	-1.12866	-0.452304	8.4	0.988792	0	0.396933	0.0209058
	-0.794439	-1.13481	-0.454072	8.6	0.989917	0	0.397188	0.0217752
	-0.798304	-1.14082	-0.455792	8.8	0.991488	0	0.397314	0.0232211
	-0.802083	-1.1467	-0.457468	9	0.992785	0	0.397455	0.0243767
	-0.805778	-1.15246	-0.4591	9.2	0.99462	0	0.397634	0.0260325
	-0.809394	-1.1581	-0.460692	9.4	0.996149	0	0.398055	0.0271401
	-0.812934	-1.16362	-0.462244	9.6	0.997534	0	0.398162	0.0284183
	-0.816401	-1.16904	-0.463759	9.8	0.998815	0	0.398187	0.0296739
	-0.819798	-1.17436	-0.465239	10	0.999877	0	0.398234	0.03069
	-0.823127	-1.17957	-0.466685	10.2	0.999997	0	0.398327	0.0307167
	-0.826392	-1.18469	-0.468099	10.4	1	0	0.398327	0.0307196
	-0.829595	-1.18971	-0.469481
	-0.832738	-1.19464	-0.470834
	-0.835823	-1.19949	-0.472158
	-0.838852	-1.20425	-0.473455
	-0.841828	-1.20893	-0.474726
	-0.844753	-1.21353	-0.475971
	-0.847627	-1.21806	-0.477192
	-0.850453	-1.22252	-0.47839
	-0.853232	-1.2269	-0.479565
	-0.855966	-1.23121	-0.480718
	-0.858656	-1.23546	-0.48185
	-0.861304	-1.23965	-0.482962
	-0.863911	-1.24377	-0.484055
	-0.866478	-1.24783	-0.485128
	-0.869006	-1.25183	-0.486184
	-0.871497	-1.25577	-0.487222
	-0.873952	-1.25966	-0.488242
	-0.876371	-1.2635	-0.489246
	-0.878756	-1.26728	-0.490234
	-0.881108	-1.27101	-0.491207
	-0.883427	-1.27469	-0.492164
	-0.885714	-1.27832	-0.493107
	-0.887971	-1.28191	-0.494035
	-0.890198	-1.28545	-0.49495
	-0.892396	-1.28894	-0.495851
	-0.894566	-1.29239	-0.49674
	-0.896708	-1.2958	-0.497615
	-0.898822	-1.29917	-0.498479
	-0.900911	-1.30249	-0.49933
	-0.902974	-1.30578	-0.50017
	-0.905012	-1.30903	-0.500998
	-0.907026	-1.31224	-0.501815
	-0.909016	-1.31541	-0.502622
	-0.910982	-1.31855	-0.503418
	-0.912926	-1.32165	-0.504204
	-0.914848	-1.32472	-0.50498
	-0.916747	-1.32775	-0.505746
	-0.918626	-1.33075	-0.506503
	-0.920484	-1.33372	-0.50725
	-0.922322	-1.33665	-0.507988
	-0.924139	-1.33956	-0.508718
	-0.925938	-1.34244	-0.509439
	-0.927717	-1.34528	-0.510151
	-0.929477	-1.3481	-0.510855
	-0.93122	-1.35089	-0.511551
	-0.932944	-1.35365	-0.51224
	-0.934651	-1.35638	-0.51292
	-0.936341	-1.35909	-0.513593
	-0.938014	-1.36177	-0.514259
	-0.939671	-1.36442	-0.514917
	-0.941311	-1.36705	-0.515569
	-0.942935	-1.36966	-0.516213
	-0.944544	-1.37224	-0.516851

## Sheet: Figure 2b
Figure 2b
	Prenatal care visits	Prenatal care visits (lower bound 95%)	Prenatal care visits (upper bound 95%)	cdf1	cdf2	cdf3	cdf4	cdf5
	0.176152	0.0857449	0.266558	0.2	0.190874	0	0	0
	0.191053	0.118409	0.263697	0.4	0.371222	0	0.00170656	0
	0.19977	0.135571	0.263968	0.6	0.499426	0	0.0134003	0
	0.205954	0.146435	0.265473	0.8	0.566613	0	0.0343229	0
	0.210751	0.153907	0.267596	1	0.615953	0	0.0684894	0
	0.214671	0.159297	0.270045	1.2	0.645579	0	0.0917627	0
	0.217985	0.163309	0.272661	1.4	0.668591	0	0.111637	0
	0.220856	0.166363	0.275348	1.6	0.703772	0	0.145057	0
	0.223388	0.16873	0.278045	1.8	0.731985	0	0.171708	0
	0.225653	0.170589	0.280717	2	0.749936	0	0.188245	0
	0.227702	0.172065	0.283339	2.2	0.767339	0	0.20298	0
	0.229572	0.173247	0.285898	2.4	0.786736	0	0.220794	0
	0.231293	0.1742	0.288387	2.6	0.800273	0	0.233605	0
	0.232886	0.174972	0.290801	2.8	0.813208	0	0.245527	0.000169106
	0.23437	0.175599	0.29314	3	0.83024	0	0.257825	0.00210255
	0.235757	0.17611	0.295404	3.2	0.840584	0	0.267423	0.00220684
	0.23706	0.176526	0.297595	3.4	0.848572	0	0.275397	0.00222234
	0.238289	0.176863	0.299715	3.6	0.853572	0	0.280333	0.00228575
	0.239451	0.177135	0.301768	3.8	0.856733	0	0.283302	0.00247741
	0.240554	0.177354	0.303755	4	0.860744	0	0.286111	0.00367947
	0.241603	0.177526	0.30568	4.2	0.865256	0	0.288212	0.00609064
	0.242603	0.177661	0.307545	4.4	0.867463	0	0.289995	0.00651482
	0.243559	0.177763	0.309354	4.6	0.870338	0	0.292063	0.00732089
	0.244474	0.177838	0.31111	4.8	0.872412	0	0.293895	0.00756328
	0.245351	0.177888	0.312814	5	0.87581	0	0.296832	0.00802409
	0.246195	0.177919	0.31447	5.2	0.879956	0	0.300393	0.00860892
	0.247006	0.177932	0.31608	5.4	0.885607	0	0.305254	0.00939949
	0.247788	0.177929	0.317646	5.6	0.891534	0	0.309586	0.0109947
	0.248542	0.177914	0.31917	5.8	0.903467	0	0.320196	0.012318
	0.249271	0.177887	0.320655	6	0.921001	0	0.337112	0.0129352
	0.249976	0.17785	0.322101	6.2	0.935375	0	0.350766	0.0136553
	0.250658	0.177805	0.323512	6.4	0.949098	0	0.363897	0.0142472
	0.25132	0.177752	0.324888	6.6	0.958349	0	0.372721	0.0146742
	0.251962	0.177692	0.326231	6.8	0.965081	0	0.378778	0.0153492
	0.252585	0.177627	0.327543	7	0.971225	0	0.384074	0.0161976
	0.25319	0.177557	0.328824	7.2	0.97567	0	0.387811	0.016905
	0.25378	0.177482	0.330077	7.4	0.979668	0	0.391468	0.017246
	0.254353	0.177404	0.331302	7.6	0.982529	0	0.393452	0.0181226
	0.254911	0.177322	0.332501	7.8	0.984136	0	0.394707	0.0184763
	0.255456	0.177237	0.333674	8	0.985594	0	0.395685	0.0189554
	0.255986	0.17715	0.334823	8.2	0.987145	0	0.396439	0.019753
	0.256504	0.17706	0.335949	8.4	0.988792	0	0.396933	0.0209058
	0.25701	0.176969	0.337052	8.6	0.989917	0	0.397188	0.0217752
	0.257505	0.176876	0.338133	8.8	0.991488	0	0.397314	0.0232211
	0.257988	0.176781	0.339194	9	0.992785	0	0.397455	0.0243767
	0.25846	0.176686	0.340235	9.2	0.99462	0	0.397634	0.0260325
	0.258923	0.176589	0.341256	9.4	0.996149	0	0.398055	0.0271401
	0.259375	0.176491	0.342259	9.6	0.997534	0	0.398162	0.0284183
	0.259818	0.176393	0.343244	9.8	0.998815	0	0.398187	0.0296739
	0.260253	0.176294	0.344211	10	0.999877	0	0.398234	0.03069
	0.260678	0.176195	0.345162	10.2	0.999997	0	0.398327	0.0307167
	0.261096	0.176096	0.346096	10.4	1	0	0.398327	0.0307196
	0.261505	0.175996	0.347015
	0.261907	0.175896	0.347919
	0.262302	0.175796	0.348808
	0.262689	0.175696	0.349682
	0.26307	0.175596	0.350543
	0.263443	0.175496	0.351391
	0.263811	0.175396	0.352226
	0.264172	0.175296	0.353048
	0.264528	0.175197	0.353858
	0.264877	0.175098	0.354656
	0.265221	0.174999	0.355443
	0.26556	0.174901	0.356219
	0.265893	0.174803	0.356983
	0.266221	0.174705	0.357737
	0.266545	0.174608	0.358481
	0.266863	0.174511	0.359215
	0.267177	0.174415	0.359939
	0.267486	0.174319	0.360654
	0.267791	0.174223	0.361359
	0.268092	0.174128	0.362056
	0.268388	0.174033	0.362743
	0.268681	0.173939	0.363422
	0.268969	0.173846	0.364093
	0.269254	0.173753	0.364756
	0.269535	0.17366	0.36541
	0.269813	0.173568	0.366057
	0.270086	0.173477	0.366696
	0.270357	0.173386	0.367328
	0.270624	0.173295	0.367953
	0.270888	0.173205	0.36857
	0.271148	0.173116	0.369181
	0.271406	0.173027	0.369785
	0.27166	0.172938	0.370382
	0.271912	0.17285	0.370973
	0.27216	0.172763	0.371557
	0.272406	0.172676	0.372136
	0.272649	0.17259	0.372708
	0.272889	0.172504	0.373274
	0.273127	0.172419	0.373834
	0.273362	0.172334	0.374389
	0.273594	0.17225	0.374938
	0.273824	0.172166	0.375482
	0.274051	0.172083	0.37602
	0.274276	0.172	0.376553
	0.274499	0.171917	0.377081
	0.27472	0.171836	0.377604
	0.274938	0.171754	0.378122
	0.275154	0.171674	0.378635
	0.275368	0.171593	0.379143
	0.27558	0.171513	0.379646
	0.27579	0.171434	0.380145
	0.275997	0.171355	0.380639
	0.276203	0.171277	0.381129

## Sheet: Table 1
	Table 1.
		Birth outcomes	Effect of an additional advisory
			Rain >2 in	1 in < Rain ≤2in	Rain ≤ 1 in
		Birth weight (g)	1.391	-4.815	-4.111***
			-1.099	-3.023	-1.449
		Mean dept. var.	3252.38	3281.77	3263.98
		Gestation length (wk)	0.00357	-0.0201	-0.0201
			-0.00304	-0.0123	-0.0131
		Mean dept. var.	38.526	38.544	38.543
		Low birth weight (<2500g)	-0.000629	0.00122	0.00206*
			-0.000403	-0.00113	-0.00105
		Mean dept. var.	0.09	0.084	0.087
		Very low birth weight (<1500g)	0.000131	0.000488	0.000846*
			-0.000218	-0.000579	-0.000484
		Mean dept. var.	0.016	0.015	0.015
		Preterm (<37 wks)	-0.00126**	0.00197	0.00114*
			-0.000496	-0.00152	-0.000666
		Mean dept. var.	0.103	0.102	0.102
		Extreme preterm (<34 wks)	0.000273	0.000514	0.00139*
			-0.00029	-0.000898	-0.000703
		Mean dept. var.	0.03	0.03	0.029
		Observations	177425	95056	436233

## Sheet: Supplementary Fig.2a
Supplementary Figure 2a
	nitrate	nitrate (lower bound 95%)	nitrate (upper bound 95%)	cdf1	cdf2	cdf3	cdf4	cdf5
	-0.00474346	-0.0147191	0.00523221	0.2	0.190874	0	0	0
	-0.00509203	-0.0150716	0.00488752	0.4	0.371222	0	0.00170656	0
	-0.00529593	-0.0154387	0.00484679	0.6	0.499426	0	0.0134003	0
	-0.0054406	-0.0157679	0.00488673	0.8	0.566613	0	0.0343229	0
	-0.00555282	-0.0160606	0.00495498	1	0.615953	0	0.0684894	0
	-0.0056445	-0.0163227	0.00503367	1.2	0.645579	0	0.0917627	0
	-0.00572202	-0.0165596	0.00511551	1.4	0.668591	0	0.111637	0
	-0.00578918	-0.0167756	0.00519725	1.6	0.703772	0	0.145057	0
	-0.00584841	-0.0169742	0.00527737	1.8	0.731985	0	0.171708	0
	-0.00590139	-0.017158	0.00535518	2	0.749936	0	0.188245	0
	-0.00594932	-0.017329	0.00543037	2.2	0.767339	0	0.20298	0
	-0.00599308	-0.017489	0.00550288	2.4	0.786736	0	0.220794	0
	-0.00603333	-0.0176394	0.00557275	2.6	0.800273	0	0.233605	0
	-0.0060706	-0.0177813	0.00564006	2.8	0.813208	0	0.245527	0.000169106
	-0.00610529	-0.0179155	0.00570492	3	0.83024	0	0.257825	0.00210255
	-0.00613775	-0.018043	0.00576748	3.2	0.840584	0	0.267423	0.00220684
	-0.00616824	-0.0181643	0.00582786	3.4	0.848572	0	0.275397	0.00222234
	-0.00619698	-0.0182801	0.00588618	3.6	0.853572	0	0.280333	0.00228575
	-0.00622417	-0.0183909	0.00594258	3.8	0.856733	0	0.283302	0.00247741
	-0.00624996	-0.0184971	0.00599716	4	0.860744	0	0.286111	0.00367947
	-0.0062745	-0.018599	0.00605002	4.2	0.865256	0	0.288212	0.00609064
	-0.00629789	-0.0186971	0.00610128	4.4	0.867463	0	0.289995	0.00651482
	-0.00632025	-0.0187915	0.00615102	4.6	0.870338	0	0.292063	0.00732089
	-0.00634165	-0.0188826	0.00619933	4.8	0.872412	0	0.293895	0.00756328
	-0.00636218	-0.0189706	0.00624628	5	0.87581	0	0.296832	0.00802409
	-0.0063819	-0.0190558	0.00629196	5.2	0.879956	0	0.300393	0.00860892
	-0.00640088	-0.0191382	0.00633642	5.4	0.885607	0	0.305254	0.00939949
	-0.00641917	-0.0192181	0.00637973	5.6	0.891534	0	0.309586	0.0109947
	-0.00643682	-0.0192956	0.00642195	5.8	0.903467	0	0.320196	0.012318
	-0.00645386	-0.0193709	0.00646314	6	0.921001	0	0.337112	0.0129352
	-0.00647035	-0.019444	0.00650334	6.2	0.935375	0	0.350766	0.0136553
	-0.00648632	-0.0195152	0.00654259	6.4	0.949098	0	0.363897	0.0142472
	-0.00650179	-0.0195845	0.00658096	6.6	0.958349	0	0.372721	0.0146742
	-0.00651681	-0.0196521	0.00661846	6.8	0.965081	0	0.378778	0.0153492
	-0.00653138	-0.0197179	0.00665515	7	0.971225	0	0.384074	0.0161976
	-0.00654555	-0.0197822	0.00669106	7.2	0.97567	0	0.387811	0.016905
	-0.00655933	-0.0198449	0.00672622	7.4	0.979668	0	0.391468	0.017246
	-0.00657274	-0.0199061	0.00676066	7.6	0.982529	0	0.393452	0.0181226
	-0.0065858	-0.019966	0.00679442	7.8	0.984136	0	0.394707	0.0184763
	-0.00659853	-0.0200246	0.00682751	8	0.985594	0	0.395685	0.0189554
	-0.00661095	-0.0200819	0.00685997	8.2	0.987145	0	0.396439	0.019753
	-0.00662307	-0.020138	0.00689182	8.4	0.988792	0	0.396933	0.0209058
	-0.0066349	-0.0201929	0.00692309	8.6	0.989917	0	0.397188	0.0217752
	-0.00664647	-0.0202467	0.00695379	8.8	0.991488	0	0.397314	0.0232211
	-0.00665777	-0.0202995	0.00698394	9	0.992785	0	0.397455	0.0243767
	-0.00666882	-0.0203512	0.00701357	9.2	0.99462	0	0.397634	0.0260325
	-0.00667963	-0.020402	0.00704269	9.4	0.996149	0	0.398055	0.0271401
	-0.00669022	-0.0204518	0.00707133	9.6	0.997534	0	0.398162	0.0284183
	-0.00670059	-0.0205007	0.00709949	9.8	0.998815	0	0.398187	0.0296739
	-0.00671075	-0.0205487	0.0071272	10	0.999877	0	0.398234	0.03069
	-0.00672071	-0.0205959	0.00715446	10.2	0.999997	0	0.398327	0.0307167
	-0.00673047	-0.0206422	0.0071813	10.4	1	0	0.398327	0.0307196
	-0.00674005	-0.0206878	0.00720772
	-0.00674945	-0.0207327	0.00723375
	-0.00675868	-0.0207767	0.00725938
	-0.00676774	-0.0208201	0.00728464
	-0.00677664	-0.0208628	0.00730953
	-0.00678539	-0.0209049	0.00733407
	-0.00679398	-0.0209462	0.00735827
	-0.00680244	-0.020987	0.00738213
	-0.00681075	-0.0210272	0.00740566
	-0.00681893	-0.0210667	0.00742888
	-0.00682697	-0.0211057	0.00745179
	-0.00683489	-0.0211442	0.0074744
	-0.00684269	-0.0211821	0.00749672
	-0.00685037	-0.0212195	0.00751876
	-0.00685793	-0.0212564	0.00754052
	-0.00686538	-0.0212928	0.00756201
	-0.00687272	-0.0213287	0.00758324
	-0.00687996	-0.0213641	0.00760421
	-0.00688709	-0.0213991	0.00762494
	-0.00689412	-0.0214337	0.00764541
	-0.00690106	-0.0214678	0.00766566
	-0.0069079	-0.0215015	0.00768567
	-0.00691465	-0.0215348	0.00770545
	-0.00692131	-0.0215676	0.00772501
	-0.00692789	-0.0216001	0.00774436
	-0.00693438	-0.0216322	0.00776349
	-0.00694078	-0.021664	0.00778242
	-0.00694711	-0.0216954	0.00780114
	-0.00695335	-0.0217264	0.00781967
	-0.00695952	-0.021757	0.007838
	-0.00696562	-0.0217874	0.00785614
	-0.00697164	-0.0218174	0.0078741
	-0.00697759	-0.0218471	0.00789188
	-0.00698348	-0.0218764	0.00790947
	-0.00698929	-0.0219055	0.0079269
	-0.00699504	-0.0219342	0.00794415
	-0.00700072	-0.0219627	0.00796124
	-0.00700634	-0.0219908	0.00797816
	-0.0070119	-0.0220187	0.00799492
	-0.00701739	-0.0220463	0.00801152
	-0.00702283	-0.0220736	0.00802797
	-0.00702821	-0.0221007	0.00804427
	-0.00703353	-0.0221275	0.00806042
	-0.00703879	-0.022154	0.00807642
	-0.00704401	-0.0221803	0.00809228
	-0.00704916	-0.0222063	0.008108
	-0.00705427	-0.0222321	0.00812357
	-0.00705932	-0.0222577	0.00813902
	-0.00706433	-0.022283	0.00815433
	-0.00706928	-0.0223081	0.00816951
	-0.00707419	-0.0223329	0.00818456
	-0.00707905	-0.0223576	0.00819948
	-0.00708386	-0.022382	0.00821428

[truncated: 16 more sheets: Supplementary Fig.2b, Supplementary Fig.2c, Supplementary Fig.2d, Supplementary Fig.2e, Supplementary Fig.2f, Supplementary Fig.3a, Supplementary Fig.3b, Supplementary Fig.3c, Supplementary Fig.3d, Supplementary Fig.3e, Supplementary Fig.3f, Supplementary Fig.4a, Supplementary Fig.4b, Supplementary Fig.4c, Supplementary Fig.4d, Supplementary Table 1]
