# Supplementary material for: Associations of hurricane exposure and forecasting with impaired birth outcomes
Source: Nat Commun. 2022 Nov 8;13:6746. doi: 10.1038/s41467-022-33865-x (PMC9643368; doi:10.1038/s41467-022-33865-x)
Supplement: Supplementary file 4 — Source Data [file 41467_2022_33865_MOESM4_ESM.zip › Source Data/Supplementary Figure 1.txt]

zipcode	frequency	femalemedianageyears	nonwhitecaucasianpopulation	median2011income
0	1
1829	1
2184	1
2677	1
2721	7
2721	7
2721	7
2721	7
2721	7
2721	7
2721	7
2761	1
7043	1
7053	1
7103	1
7330	1
7501	1
7502	1
7536	1
7544	1
7563	1
7703	2
7703	2
7704	1
7707	1
7830	1
7925	1
7944	1
7981	1
8020	1
8031	1
8040	2
8040	2
8052	1
8081	1
8092	1
8107	1
8227	1
8269	1
8334	1
8396	1
8402	1
8409	1
8422	1
8441	1
8444	1
8445	1
8453	1
8454	1
8458	2
8458	2
8468	1
8547	1
8562	1
8573	1
8580	1
8584	1
8601	1
8602	1
8603	1
8612	1
8650	1
8716	1
8752	1
8778	1
8792	1
12345	3
12345	3
12345	3
16066	1
17138	1
17198	2
17198	2
17306	1
17317	1
17330	2
17330	2
17405	1
17406	1
17503	1
17525	1
17544	1
17557	1
17581	1
17604	1
17606	1
17610	1
17613	1
17801	1
17834	1
17858	2
17858	2
17983	1
18018	1
18052	1
18109	1
18276	1
18318	1
18320	1
18341	1
18384	1
18451	1
18604	1
20105	1
20150	1
20181	1
20203	4
20203	4
20203	4
20203	4
20205	4
20205	4
20205	4
20205	4
20207	1
20209	1
20212	2
20212	2
20217	1
20287	1
20304	1
20306	2
20306	2
20326	1
20370	1
20387	1
20401	1
20405	1
20501	2
20501	2
20508	1
20574	1
20601	1
20677	1
20718	1
20730	2
20730	2
20735	1
20755	2
20755	2
20786	1
20802	1
20808	1
20816	1
20825	1
20831	1
20843	1
20852	1
20854	1
20856	1
20878	1
20881	1
20892	1
21212	2
21212	2
21217	1
21281	1
21534	1
21561	1
21610	1
21705	1
21706	1
21707	2
21707	2
21727	2
21727	2
21834	1
21844	1
21846	1
22314	1
22406	1
22582	1
22703	2
22703	2
22704	1
22705	2
22705	2
22707	3
22707	3
22707	3
22713	1
22717	2
22717	2
22728	1
22730	1
22778	1
22784	1
22817	1
22821	1
22822	1
22826	3
22826	3
22826	3
22852	1
22871	1
23039	1
23041	1
23081	1
23185	1
23217	1
23218	1
23227	1
23260	1
23307	1
23387	1
23430	1
23442	1
23523	1
23526	1
23701	1
23703	1
23706	1
23720	2
23720	2
23752	1
23753	2
23753	2
23777	1
23801	28
23801	28
23801	28
23801	28
23801	28
23801	28
23801	28
23801	28
23801	28
23801	28
23801	28
23801	28
23801	28
23801	28
23801	28
23801	28
23801	28
23801	28
23801	28
23801	28
23801	28
23801	28
23801	28
23801	28
23801	28
23801	28
23801	28
23801	28
23803	12
23803	12
23803	12
23803	12
23803	12
23803	12
23803	12
23803	12
23803	12
23803	12
23803	12
23803	12
23804	20
23804	20
23804	20
23804	20
23804	20
23804	20
23804	20
23804	20
23804	20
23804	20
23804	20
23804	20
23804	20
23804	20
23804	20
23804	20
23804	20
23804	20
23804	20
23804	20
23805	6
23805	6
23805	6
23805	6
23805	6
23805	6
23806	19
23806	19
23806	19
23806	19
23806	19
23806	19
23806	19
23806	19
23806	19
23806	19
23806	19
23806	19
23806	19
23806	19
23806	19
23806	19
23806	19
23806	19
23806	19
23807	3
23807	3
23807	3
23811	14
23811	14
23811	14
23811	14
23811	14
23811	14
23811	14
23811	14
23811	14
23811	14
23811	14
23811	14
23811	14
23811	14
23812	2
23812	2
23814	26
23814	26
23814	26
23814	26
23814	26
23814	26
23814	26
23814	26
23814	26
23814	26
23814	26
23814	26
23814	26
23814	26
23814	26
23814	26
23814	26
23814	26
23814	26
23814	26
23814	26
23814	26
23814	26
23814	26
23814	26
23814	26
23815	1
23825	1
23828	1
23832	1
23840	1
23844	1
23856	4
23856	4
23856	4
23856	4
23860	1
23866	1
23876	1
23879	1
23887	2
23887	2
23890	1
23891	1
23893	1
23909	1
23927	1
23974	1
23999	1
24041	1
24047	1
24106	1
24146	1
24159	1
24164	1
24171	1
24215	1
24229	1
24242	1
24260	1
24262	1
24269	1
24299	2
24299	2
24312	1
24317	1
24320	1
24373	1
24383	1
24405	1
24451	1
24479	1
24513	2
24513	2
24514	2
24514	2
24520	1
24530	1
24535	1
24540	1
24541	1
24545	1
24549	1
24555	1
24571	1
24575	1
24576	1
24592	1
24597	1
24601	1
24604	1
24609	1
24610	6
24610	6
24610	6
24610	6
24610	6
24610	6
24615	1
24616	1
24687	1
24704	1
24705	2
24705	2
24706	1
24707	3
24707	3
24707	3
24709	1
24710	1
24741	1
24783	1
24785	1
24797	1
24801	3
24801	3
24801	3
24803	2
24803	2
24812	1
24830	1
24858	1
24861	1
24870	1
24878	1
24922	1
24954	1
24960	1
24981	1
25025	2
25025	2
25051	1
25054	1
25208	1
25213	1
25215	3
25215	3
25215	3
25216	2
25216	2
25246	1
25253	3
25253	3
25253	3
25299	1
25352	2
25352	2
25357	1
25387	1
25405	1
25445	1
25454	2
25454	2
25562	1
25625	1
25655	1
25658	2
25658	2
25675	1
25677	1
25685	1
25701	2
25701	2
25702	1
25705	1
25711	2
25711	2
25714	1
25721	2
25721	2
25722	1
25725	2
25725	2
25730	2
25730	2
25734	1
25736	1
25739	3
25739	3
25739	3
25740	1
25746	1
25753	1
25759	1
25787	2
25787	2
25789	2
25789	2
25797	1
25801	2
25801	2
25804	1
25805	1
25806	1
25812	1
25813	2
25813	2
25818	1
25821	1
25830	1
25832	1
25838	2
25838	2
25840	1
25847	3
25847	3
25847	3
25850	1
25860	8
25860	8
25860	8
25860	8
25860	8
25860	8
25860	8
25860	8
25862	1
25890	7
25890	7
25890	7
25890	7
25890	7
25890	7
25890	7
25959	1
26006	1
26043	1
26052	1
26105	1
26206	1
26216	1
26244	1
26262	1
26265	1
26272	1
26323	1
26356	1
26406	1
26511	1
26546	1
26562	1
26590	1
26603	1
26615	1
26704	2
26704	2
26710	2
26710	2
26713	1
26716	1
26740	1
26763	1
26801	2
26801	2
26807	2
26807	2
26819	1
26823	1
26834	2
26834	2
26844	1
26845	1
26861	1
26868	1
27004	2
27004	2
27005	3
27005	3
27005	3
27006	2280	44.9	.06	72551
27006	2280	44.9	.06	72551
27006	2280	44.9	.06	72551
27006	2280	44.9	.06	72551
27006	2280	44.9	.06	72551
27006	2280	44.9	.06	72551
27006	2280	44.9	.06	72551
27006	2280	44.9	.06	72551
27006	2280	44.9	.06	72551
27006	2280	44.9	.06	72551
27006	2280	44.9	.06	72551
27006	2280	44.9	.06	72551
27006	2280	44.9	.06	72551
27006	2280	44.9	.06	72551
27006	2280	44.9	.06	72551
27006	2280	44.9	.06	72551
27006	2280	44.9	.06	72551
27006	2280	44.9	.06	72551
27006	2280	44.9	.06	72551
27006	2280	44.9	.06	72551
27006	2280	44.9	.06	72551
27006	2280	44.9	.06	72551
27006	2280	44.9	.06	72551
27006	2280	44.9	.06	72551
27006	2280	44.9	.06	72551
27006	2280	44.9	.06	72551
27006	2280	44.9	.06	72551
27006	2280	44.9	.06	72551
27006	2280	44.9	.06	72551
27006	2280	44.9	.06	72551
27006	2280	44.9	.06	72551
27006	2280	44.9	.06	72551
27006	2280	44.9	.06	72551
27006	2280	44.9	.06	72551
27006	2280	44.9	.06	72551
27006	2280	44.9	.06	72551
27006	2280	44.9	.06	72551
27006	2280	44.9	.06	72551
27006	2280	44.9	.06	72551
27006	2280	44.9	.06	72551
27006	2280	44.9	.06	72551
27006	2280	44.9	.06	72551
27006	2280	44.9	.06	72551
27006	2280	44.9	.06	72551
27006	2280	44.9	.06	72551
27006	2280	44.9	.06	72551
27006	2280	44.9	.06	72551
27006	2280	44.9	.06	72551
27006	2280	44.9	.06	72551
27006	2280	44.9	.06	72551
27006	2280	44.9	.06	72551
27006	2280	44.9	.06	72551
27006	2280	44.9	.06	72551
27006	2280	44.9	.06	72551
27006	2280	44.9	.06	72551
27006	2280	44.9	.06	72551
27006	2280	44.9	.06	72551
27006	2280	44.9	.06	72551
27006	2280	44.9	.06	72551
27006	2280	44.9	.06	72551
27006	2280	44.9	.06	72551
27006	2280	44.9	.06	72551
27006	2280	44.9	.06	72551
27006	2280	44.9	.06	72551
27006	2280	44.9	.06	72551
27006	2280	44.9	.06	72551
27006	2280	44.9	.06	72551
27006	2280	44.9	.06	72551
27006	2280	44.9	.06	72551
27006	2280	44.9	.06	72551
27006	2280	44.9	.06	72551
27006	2280	44.9	.06	72551
27006	2280	44.9	.06	72551
27006	2280	44.9	.06	72551
27006	2280	44.9	.06	72551
27006	2280	44.9	.06	72551
27006	2280	44.9	.06	72551
27006	2280	44.9	.06	72551
27006	2280	44.9	.06	72551
27006	2280	44.9	.06	72551
27006	2280	44.9	.06	72551
27006	2280	44.9	.06	72551
27006	2280	44.9	.06	72551
27006	2280	44.9	.06	72551
27006	2280	44.9	.06	72551
27006	2280	44.9	.06	72551
27006	2280	44.9	.06	72551
27006	2280	44.9	.06	72551
27006	2280	44.9	.06	72551
27006	2280	44.9	.06	72551
27006	2280	44.9	.06	72551
27006	2280	44.9	.06	72551
27006	2280	44.9	.06	72551
27006	2280	44.9	.06	72551
27006	2280	44.9	.06	72551
27006	2280	44.9	.06	72551
27006	2280	44.9	.06	72551
27006	2280	44.9	.06	72551
27006	2280	44.9	.06	72551
27006	2280	44.9	.06	72551
27006	2280	44.9	.06	72551
27006	2280	44.9	.06	72551
27006	2280	44.9	.06	72551
27006	2280	44.9	.06	72551
27006	2280	44.9	.06	72551
27006	2280	44.9	.06	72551
27006	2280	44.9	.06	72551
27006	2280	44.9	.06	72551
27006	2280	44.9	.06	72551
27006	2280	44.9	.06	72551
27006	2280	44.9	.06	72551
27006	2280	44.9	.06	72551
27006	2280	44.9	.06	72551
27006	2280	44.9	.06	72551
27006	2280	44.9	.06	72551
27006	2280	44.9	.06	72551
27006	2280	44.9	.06	72551
27006	2280	44.9	.06	72551
27006	2280	44.9	.06	72551
27006	2280	44.9	.06	72551
27006	2280	44.9	.06	72551
27006	2280	44.9	.06	72551
27006	2280	44.9	.06	72551
27006	2280	44.9	.06	72551
27006	2280	44.9	.06	72551
27006	2280	44.9	.06	72551
27006	2280	44.9	.06	72551
27006	2280	44.9	.06	72551
27006	2280	44.9	.06	72551
27006	2280	44.9	.06	72551
27006	2280	44.9	.06	72551
27006	2280	44.9	.06	72551
27006	2280	44.9	.06	72551
27006	2280	44.9	.06	72551
27006	2280	44.9	.06	72551
27006	2280	44.9	.06	72551
27006	2280	44.9	.06	72551
27006	2280	44.9	.06	72551
27006	2280	44.9	.06	72551
27006	2280	44.9	.06	72551
27006	2280	44.9	.06	72551
27006	2280	44.9	.06	72551
27006	2280	44.9	.06	72551
27006	2280	44.9	.06	72551
27006	2280	44.9	.06	72551
27006	2280	44.9	.06	72551
27006	2280	44.9	.06	72551
27006	2280	44.9	.06	72551
27006	2280	44.9	.06	72551
27006	2280	44.9	.06	72551
27006	2280	44.9	.06	72551
27006	2280	44.9	.06	72551
27006	2280	44.9	.06	72551
27006	2280	44.9	.06	72551
27006	2280	44.9	.06	72551
27006	2280	44.9	.06	72551
27006	2280	44.9	.06	72551
27006	2280	44.9	.06	72551
27006	2280	44.9	.06	72551
27006	2280	44.9	.06	72551
27006	2280	44.9	.06	72551
27006	2280	44.9	.06	72551
27006	2280	44.9	.06	72551
27006	2280	44.9	.06	72551
27006	2280	44.9	.06	72551
27006	2280	44.9	.06	72551
27006	2280	44.9	.06	72551
27006	2280	44.9	.06	72551
27006	2280	44.9	.06	72551
27006	2280	44.9	.06	72551
27006	2280	44.9	.06	72551
27006	2280	44.9	.06	72551
27006	2280	44.9	.06	72551
27006	2280	44.9	.06	72551
27006	2280	44.9	.06	72551
27006	2280	44.9	.06	72551
27006	2280	44.9	.06	72551
27006	2280	44.9	.06	72551
27006	2280	44.9	.06	72551
27006	2280	44.9	.06	72551
27006	2280	44.9	.06	72551
27006	2280	44.9	.06	72551
27006	2280	44.9	.06	72551
27006	2280	44.9	.06	72551
27006	2280	44.9	.06	72551
27006	2280	44.9	.06	72551
27006	2280	44.9	.06	72551
27006	2280	44.9	.06	72551
27006	2280	44.9	.06	72551
27006	2280	44.9	.06	72551
27006	2280	44.9	.06	72551
27006	2280	44.9	.06	72551
27006	2280	44.9	.06	72551
27006	2280	44.9	.06	72551
27006	2280	44.9	.06	72551
27006	2280	44.9	.06	72551
27006	2280	44.9	.06	72551
27006	2280	44.9	.06	72551
27006	2280	44.9	.06	72551
27006	2280	44.9	.06	72551
27006	2280	44.9	.06	72551
27006	2280	44.9	.06	72551
27006	2280	44.9	.06	72551
27006	2280	44.9	.06	72551
27006	2280	44.9	.06	72551
27006	2280	44.9	.06	72551
27006	2280	44.9	.06	72551
27006	2280	44.9	.06	72551
27006	2280	44.9	.06	72551
27006	2280	44.9	.06	72551
27006	2280	44.9	.06	72551
27006	2280	44.9	.06	72551
27006	2280	44.9	.06	72551
27006	2280	44.9	.06	72551
27006	2280	44.9	.06	72551
27006	2280	44.9	.06	72551
27006	2280	44.9	.06	72551
27006	2280	44.9	.06	72551
27006	2280	44.9	.06	72551
27006	2280	44.9	.06	72551
27006	2280	44.9	.06	72551
27006	2280	44.9	.06	72551
27006	2280	44.9	.06	72551
27006	2280	44.9	.06	72551
27006	2280	44.9	.06	72551
27006	2280	44.9	.06	72551
27006	2280	44.9	.06	72551
27006	2280	44.9	.06	72551
27006	2280	44.9	.06	72551
27006	2280	44.9	.06	72551
27006	2280	44.9	.06	72551
27006	2280	44.9	.06	72551
27006	2280	44.9	.06	72551
27006	2280	44.9	.06	72551
27006	2280	44.9	.06	72551
27006	2280	44.9	.06	72551
27006	2280	44.9	.06	72551
27006	2280	44.9	.06	72551
27006	2280	44.9	.06	72551
27006	2280	44.9	.06	72551
27006	2280	44.9	.06	72551
27006	2280	44.9	.06	72551
27006	2280	44.9	.06	72551
27006	2280	44.9	.06	72551
27006	2280	44.9	.06	72551
27006	2280	44.9	.06	72551
27006	2280	44.9	.06	72551
27006	2280	44.9	.06	72551
27006	2280	44.9	.06	72551
27006	2280	44.9	.06	72551
27006	2280	44.9	.06	72551
27006	2280	44.9	.06	72551
27006	2280	44.9	.06	72551
27006	2280	44.9	.06	72551
27006	2280	44.9	.06	72551
27006	2280	44.9	.06	72551
27006	2280	44.9	.06	72551
27006	2280	44.9	.06	72551
27006	2280	44.9	.06	72551
27006	2280	44.9	.06	72551
27006	2280	44.9	.06	72551
27006	2280	44.9	.06	72551
27006	2280	44.9	.06	72551
27006	2280	44.9	.06	72551
27006	2280	44.9	.06	72551
27006	2280	44.9	.06	72551
27006	2280	44.9	.06	72551
27006	2280	44.9	.06	72551
27006	2280	44.9	.06	72551
27006	2280	44.9	.06	72551
27006	2280	44.9	.06	72551
27006	2280	44.9	.06	72551
27006	2280	44.9	.06	72551
27006	2280	44.9	.06	72551
27006	2280	44.9	.06	72551
27006	2280	44.9	.06	72551
27006	2280	44.9	.06	72551
27006	2280	44.9	.06	72551
27006	2280	44.9	.06	72551
27006	2280	44.9	.06	72551
27006	2280	44.9	.06	72551
27006	2280	44.9	.06	72551
27006	2280	44.9	.06	72551
27006	2280	44.9	.06	72551
27006	2280	44.9	.06	72551
27006	2280	44.9	.06	72551
27006	2280	44.9	.06	72551
27006	2280	44.9	.06	72551
27006	2280	44.9	.06	72551
27006	2280	44.9	.06	72551
27006	2280	44.9	.06	72551
27006	2280	44.9	.06	72551
27006	2280	44.9	.06	72551
27006	2280	44.9	.06	72551
27006	2280	44.9	.06	72551
27006	2280	44.9	.06	72551
27006	2280	44.9	.06	72551
27006	2280	44.9	.06	72551
27006	2280	44.9	.06	72551
27006	2280	44.9	.06	72551
27006	2280	44.9	.06	72551
27006	2280	44.9	.06	72551
27006	2280	44.9	.06	72551
27006	2280	44.9	.06	72551
27006	2280	44.9	.06	72551
27006	2280	44.9	.06	72551
27006	2280	44.9	.06	72551
27006	2280	44.9	.06	72551
27006	2280	44.9	.06	72551
27006	2280	44.9	.06	72551
27006	2280	44.9	.06	72551
27006	2280	44.9	.06	72551
27006	2280	44.9	.06	72551
27006	2280	44.9	.06	72551
27006	2280	44.9	.06	72551
27006	2280	44.9	.06	72551
27006	2280	44.9	.06	72551
27006	2280	44.9	.06	72551
27006	2280	44.9	.06	72551
27006	2280	44.9	.06	72551
27006	2280	44.9	.06	72551
27006	2280	44.9	.06	72551
27006	2280	44.9	.06	72551
27006	2280	44.9	.06	72551
27006	2280	44.9	.06	72551
27006	2280	44.9	.06	72551
27006	2280	44.9	.06	72551
27006	2280	44.9	.06	72551
27006	2280	44.9	.06	72551
27006	2280	44.9	.06	72551
27006	2280	44.9	.06	72551
27006	2280	44.9	.06	72551
27006	2280	44.9	.06	72551
27006	2280	44.9	.06	72551
27006	2280	44.9	.06	72551
27006	2280	44.9	.06	72551
27006	2280	44.9	.06	72551
27006	2280	44.9	.06	72551
27006	2280	44.9	.06	72551
27006	2280	44.9	.06	72551
27006	2280	44.9	.06	72551
27006	2280	44.9	.06	72551
27006	2280	44.9	.06	72551
27006	2280	44.9	.06	72551
27006	2280	44.9	.06	72551
27006	2280	44.9	.06	72551
27006	2280	44.9	.06	72551
27006	2280	44.9	.06	72551
27006	2280	44.9	.06	72551
27006	2280	44.9	.06	72551
27006	2280	44.9	.06	72551
27006	2280	44.9	.06	72551
27006	2280	44.9	.06	72551
27006	2280	44.9	.06	72551
27006	2280	44.9	.06	72551
27006	2280	44.9	.06	72551
27006	2280	44.9	.06	72551
27006	2280	44.9	.06	72551
27006	2280	44.9	.06	72551
27006	2280	44.9	.06	72551
27006	2280	44.9	.06	72551
27006	2280	44.9	.06	72551
27006	2280	44.9	.06	72551
27006	2280	44.9	.06	72551
27006	2280	44.9	.06	72551
27006	2280	44.9	.06	72551
27006	2280	44.9	.06	72551
27006	2280	44.9	.06	72551
27006	2280	44.9	.06	72551
27006	2280	44.9	.06	72551
27006	2280	44.9	.06	72551
27006	2280	44.9	.06	72551
27006	2280	44.9	.06	72551
27006	2280	44.9	.06	72551
27006	2280	44.9	.06	72551
27006	2280	44.9	.06	72551
27006	2280	44.9	.06	72551
27006	2280	44.9	.06	72551
27006	2280	44.9	.06	72551
27006	2280	44.9	.06	72551
27006	2280	44.9	.06	72551
27006	2280	44.9	.06	72551
27006	2280	44.9	.06	72551
27006	2280	44.9	.06	72551
27006	2280	44.9	.06	72551
27006	2280	44.9	.06	72551
27006	2280	44.9	.06	72551
27006	2280	44.9	.06	72551
27006	2280	44.9	.06	72551
27006	2280	44.9	.06	72551
27006	2280	44.9	.06	72551
27006	2280	44.9	.06	72551
27006	2280	44.9	.06	72551
27006	2280	44.9	.06	72551
27006	2280	44.9	.06	72551
27006	2280	44.9	.06	72551
27006	2280	44.9	.06	72551
27006	2280	44.9	.06	72551
27006	2280	44.9	.06	72551
27006	2280	44.9	.06	72551
27006	2280	44.9	.06	72551
27006	2280	44.9	.06	72551
27006	2280	44.9	.06	72551
27006	2280	44.9	.06	72551
27006	2280	44.9	.06	72551
27006	2280	44.9	.06	72551
27006	2280	44.9	.06	72551
27006	2280	44.9	.06	72551
27006	2280	44.9	.06	72551
27006	2280	44.9	.06	72551
27006	2280	44.9	.06	72551
27006	2280	44.9	.06	72551
27006	2280	44.9	.06	72551
27006	2280	44.9	.06	72551
27006	2280	44.9	.06	72551
27006	2280	44.9	.06	72551
27006	2280	44.9	.06	72551
27006	2280	44.9	.06	72551
27006	2280	44.9	.06	72551
27006	2280	44.9	.06	72551
27006	2280	44.9	.06	72551
27006	2280	44.9	.06	72551
27006	2280	44.9	.06	72551
27006	2280	44.9	.06	72551
27006	2280	44.9	.06	72551
27006	2280	44.9	.06	72551
27006	2280	44.9	.06	72551
27006	2280	44.9	.06	72551
27006	2280	44.9	.06	72551
27006	2280	44.9	.06	72551
27006	2280	44.9	.06	72551
27006	2280	44.9	.06	72551
27006	2280	44.9	.06	72551
27006	2280	44.9	.06	72551
27006	2280	44.9	.06	72551
27006	2280	44.9	.06	72551
27006	2280	44.9	.06	72551
27006	2280	44.9	.06	72551
27006	2280	44.9	.06	72551
27006	2280	44.9	.06	72551
27006	2280	44.9	.06	72551
27006	2280	44.9	.06	72551
27006	2280	44.9	.06	72551
27006	2280	44.9	.06	72551
27006	2280	44.9	.06	72551
27006	2280	44.9	.06	72551
27006	2280	44.9	.06	72551
27006	2280	44.9	.06	72551
27006	2280	44.9	.06	72551
27006	2280	44.9	.06	72551
27006	2280	44.9	.06	72551
27006	2280	44.9	.06	72551
27006	2280	44.9	.06	72551
27006	2280	44.9	.06	72551
27006	2280	44.9	.06	72551
27006	2280	44.9	.06	72551
27006	2280	44.9	.06	72551
27006	2280	44.9	.06	72551
27006	2280	44.9	.06	72551
27006	2280	44.9	.06	72551
27006	2280	44.9	.06	72551
27006	2280	44.9	.06	72551
27006	2280	44.9	.06	72551
27006	2280	44.9	.06	72551
27006	2280	44.9	.06	72551
27006	2280	44.9	.06	72551
27006	2280	44.9	.06	72551
27006	2280	44.9	.06	72551
27006	2280	44.9	.06	72551
27006	2280	44.9	.06	72551
27006	2280	44.9	.06	72551
27006	2280	44.9	.06	72551
27006	2280	44.9	.06	72551
27006	2280	44.9	.06	72551
27006	2280	44.9	.06	72551
27006	2280	44.9	.06	72551
27006	2280	44.9	.06	72551
27006	2280	44.9	.06	72551
27006	2280	44.9	.06	72551
27006	2280	44.9	.06	72551
27006	2280	44.9	.06	72551
27006	2280	44.9	.06	72551
27006	2280	44.9	.06	72551
27006	2280	44.9	.06	72551
27006	2280	44.9	.06	72551
27006	2280	44.9	.06	72551
27006	2280	44.9	.06	72551
27006	2280	44.9	.06	72551
27006	2280	44.9	.06	72551
27006	2280	44.9	.06	72551
27006	2280	44.9	.06	72551
27006	2280	44.9	.06	72551
27006	2280	44.9	.06	72551
27006	2280	44.9	.06	72551
27006	2280	44.9	.06	72551
27006	2280	44.9	.06	72551
27006	2280	44.9	.06	72551
27006	2280	44.9	.06	72551
27006	2280	44.9	.06	72551
27006	2280	44.9	.06	72551
27006	2280	44.9	.06	72551
27006	2280	44.9	.06	72551
27006	2280	44.9	.06	72551
27006	2280	44.9	.06	72551
27006	2280	44.9	.06	72551
27006	2280	44.9	.06	72551
27006	2280	44.9	.06	72551
27006	2280	44.9	.06	72551
27006	2280	44.9	.06	72551
27006	2280	44.9	.06	72551
27006	2280	44.9	.06	72551
27006	2280	44.9	.06	72551
27006	2280	44.9	.06	72551
27006	2280	44.9	.06	72551
27006	2280	44.9	.06	72551
27006	2280	44.9	.06	72551
27006	2280	44.9	.06	72551
27006	2280	44.9	.06	72551
27006	2280	44.9	.06	72551
27006	2280	44.9	.06	72551
27006	2280	44.9	.06	72551
27006	2280	44.9	.06	72551
27006	2280	44.9	.06	72551
27006	2280	44.9	.06	72551
27006	2280	44.9	.06	72551
27006	2280	44.9	.06	72551
27006	2280	44.9	.06	72551
27006	2280	44.9	.06	72551
27006	2280	44.9	.06	72551
27006	2280	44.9	.06	72551
27006	2280	44.9	.06	72551
27006	2280	44.9	.06	72551
27006	2280	44.9	.06	72551
27006	2280	44.9	.06	72551
27006	2280	44.9	.06	72551
27006	2280	44.9	.06	72551
27006	2280	44.9	.06	72551
27006	2280	44.9	.06	72551
27006	2280	44.9	.06	72551
27006	2280	44.9	.06	72551
27006	2280	44.9	.06	72551
27006	2280	44.9	.06	72551
27006	2280	44.9	.06	72551
27006	2280	44.9	.06	72551
27006	2280	44.9	.06	72551
27006	2280	44.9	.06	72551
27006	2280	44.9	.06	72551
27006	2280	44.9	.06	72551
27006	2280	44.9	.06	72551
27006	2280	44.9	.06	72551
27006	2280	44.9	.06	72551
27006	2280	44.9	.06	72551
27006	2280	44.9	.06	72551
27006	2280	44.9	.06	72551
27006	2280	44.9	.06	72551
27006	2280	44.9	.06	72551
27006	2280	44.9	.06	72551
27006	2280	44.9	.06	72551
27006	2280	44.9	.06	72551
27006	2280	44.9	.06	72551
27006	2280	44.9	.06	72551
27006	2280	44.9	.06	72551
27006	2280	44.9	.06	72551
27006	2280	44.9	.06	72551
27006	2280	44.9	.06	72551
27006	2280	44.9	.06	72551
27006	2280	44.9	.06	72551
27006	2280	44.9	.06	72551
27006	2280	44.9	.06	72551
27006	2280	44.9	.06	72551
27006	2280	44.9	.06	72551
27006	2280	44.9	.06	72551
27006	2280	44.9	.06	72551
27006	2280	44.9	.06	72551
27006	2280	44.9	.06	72551
27006	2280	44.9	.06	72551
27006	2280	44.9	.06	72551
27006	2280	44.9	.06	72551
27006	2280	44.9	.06	72551
27006	2280	44.9	.06	72551
27006	2280	44.9	.06	72551
27006	2280	44.9	.06	72551
27006	2280	44.9	.06	72551
27006	2280	44.9	.06	72551
27006	2280	44.9	.06	72551
27006	2280	44.9	.06	72551
27006	2280	44.9	.06	72551
27006	2280	44.9	.06	72551
27006	2280	44.9	.06	72551
27006	2280	44.9	.06	72551
27006	2280	44.9	.06	72551
27006	2280	44.9	.06	72551
27006	2280	44.9	.06	72551
27006	2280	44.9	.06	72551
27006	2280	44.9	.06	72551
27006	2280	44.9	.06	72551
27006	2280	44.9	.06	72551
27006	2280	44.9	.06	72551
27006	2280	44.9	.06	72551
27006	2280	44.9	.06	72551
27006	2280	44.9	.06	72551
27006	2280	44.9	.06	72551
27006	2280	44.9	.06	72551
27006	2280	44.9	.06	72551
27006	2280	44.9	.06	72551
27006	2280	44.9	.06	72551
27006	2280	44.9	.06	72551
27006	2280	44.9	.06	72551
27006	2280	44.9	.06	72551
27006	2280	44.9	.06	72551
27006	2280	44.9	.06	72551
27006	2280	44.9	.06	72551
27006	2280	44.9	.06	72551
27006	2280	44.9	.06	72551
27006	2280	44.9	.06	72551
27006	2280	44.9	.06	72551
27006	2280	44.9	.06	72551
27006	2280	44.9	.06	72551
27006	2280	44.9	.06	72551
27006	2280	44.9	.06	72551
27006	2280	44.9	.06	72551
27006	2280	44.9	.06	72551
27006	2280	44.9	.06	72551
27006	2280	44.9	.06	72551
27006	2280	44.9	.06	72551
27006	2280	44.9	.06	72551
27006	2280	44.9	.06	72551
27006	2280	44.9	.06	72551
27006	2280	44.9	.06	72551
27006	2280	44.9	.06	72551
27006	2280	44.9	.06	72551
27006	2280	44.9	.06	72551
27006	2280	44.9	.06	72551
27006	2280	44.9	.06	72551
27006	2280	44.9	.06	72551
27006	2280	44.9	.06	72551
27006	2280	44.9	.06	72551
27006	2280	44.9	.06	72551
27006	2280	44.9	.06	72551
27006	2280	44.9	.06	72551
27006	2280	44.9	.06	72551
27006	2280	44.9	.06	72551
27006	2280	44.9	.06	72551
27006	2280	44.9	.06	72551
27006	2280	44.9	.06	72551
27006	2280	44.9	.06	72551
27006	2280	44.9	.06	72551
27006	2280	44.9	.06	72551
27006	2280	44.9	.06	72551
27006	2280	44.9	.06	72551
27006	2280	44.9	.06	72551
27006	2280	44.9	.06	72551
27006	2280	44.9	.06	72551
27006	2280	44.9	.06	72551
27006	2280	44.9	.06	72551
27006	2280	44.9	.06	72551
27006	2280	44.9	.06	72551
27006	2280	44.9	.06	72551
27006	2280	44.9	.06	72551
27006	2280	44.9	.06	72551
27006	2280	44.9	.06	72551
27006	2280	44.9	.06	72551
27006	2280	44.9	.06	72551
27006	2280	44.9	.06	72551
27006	2280	44.9	.06	72551
27006	2280	44.9	.06	72551
27006	2280	44.9	.06	72551
27006	2280	44.9	.06	72551
27006	2280	44.9	.06	72551
27006	2280	44.9	.06	72551
27006	2280	44.9	.06	72551
27006	2280	44.9	.06	72551
27006	2280	44.9	.06	72551
27006	2280	44.9	.06	72551
27006	2280	44.9	.06	72551
27006	2280	44.9	.06	72551
27006	2280	44.9	.06	72551
27006	2280	44.9	.06	72551
27006	2280	44.9	.06	72551
27006	2280	44.9	.06	72551
27006	2280	44.9	.06	72551
27006	2280	44.9	.06	72551
27006	2280	44.9	.06	72551
27006	2280	44.9	.06	72551
27006	2280	44.9	.06	72551
27006	2280	44.9	.06	72551
27006	2280	44.9	.06	72551
27006	2280	44.9	.06	72551
27006	2280	44.9	.06	72551
27006	2280	44.9	.06	72551
27006	2280	44.9	.06	72551
27006	2280	44.9	.06	72551
27006	2280	44.9	.06	72551
27006	2280	44.9	.06	72551
27006	2280	44.9	.06	72551
27006	2280	44.9	.06	72551
27006	2280	44.9	.06	72551
27006	2280	44.9	.06	72551
27006	2280	44.9	.06	72551
27006	2280	44.9	.06	72551
27006	2280	44.9	.06	72551
27006	2280	44.9	.06	72551
27006	2280	44.9	.06	72551
27006	2280	44.9	.06	72551
27006	2280	44.9	.06	72551
27006	2280	44.9	.06	72551
27006	2280	44.9	.06	72551
27006	2280	44.9	.06	72551
27006	2280	44.9	.06	72551
27006	2280	44.9	.06	72551
27006	2280	44.9	.06	72551
27006	2280	44.9	.06	72551
27006	2280	44.9	.06	72551
27006	2280	44.9	.06	72551
27006	2280	44.9	.06	72551
27006	2280	44.9	.06	72551
27006	2280	44.9	.06	72551
27006	2280	44.9	.06	72551
27006	2280	44.9	.06	72551
27006	2280	44.9	.06	72551
27006	2280	44.9	.06	72551
27006	2280	44.9	.06	72551
27006	2280	44.9	.06	72551
27006	2280	44.9	.06	72551
27006	2280	44.9	.06	72551
27006	2280	44.9	.06	72551
27006	2280	44.9	.06	72551
27006	2280	44.9	.06	72551
27006	2280	44.9	.06	72551
27006	2280	44.9	.06	72551
27006	2280	44.9	.06	72551
27006	2280	44.9	.06	72551
27006	2280	44.9	.06	72551
27006	2280	44.9	.06	72551
27006	2280	44.9	.06	72551
27006	2280	44.9	.06	72551
27006	2280	44.9	.06	72551
27006	2280	44.9	.06	72551
27006	2280	44.9	.06	72551
27006	2280	44.9	.06	72551
27006	2280	44.9	.06	72551
27006	2280	44.9	.06	72551
27006	2280	44.9	.06	72551
27006	2280	44.9	.06	72551
27006	2280	44.9	.06	72551
27006	2280	44.9	.06	72551
27006	2280	44.9	.06	72551
27006	2280	44.9	.06	72551
27006	2280	44.9	.06	72551
27006	2280	44.9	.06	72551
27006	2280	44.9	.06	72551
27006	2280	44.9	.06	72551
27006	2280	44.9	.06	72551
27006	2280	44.9	.06	72551
27006	2280	44.9	.06	72551
27006	2280	44.9	.06	72551
27006	2280	44.9	.06	72551
27006	2280	44.9	.06	72551
27006	2280	44.9	.06	72551
27006	2280	44.9	.06	72551
27006	2280	44.9	.06	72551
27006	2280	44.9	.06	72551
27006	2280	44.9	.06	72551
27006	2280	44.9	.06	72551
27006	2280	44.9	.06	72551
27006	2280	44.9	.06	72551
27006	2280	44.9	.06	72551
27006	2280	44.9	.06	72551
27006	2280	44.9	.06	72551
27006	2280	44.9	.06	72551
27006	2280	44.9	.06	72551
27006	2280	44.9	.06	72551
27006	2280	44.9	.06	72551
27006	2280	44.9	.06	72551
27006	2280	44.9	.06	72551
27006	2280	44.9	.06	72551
27006	2280	44.9	.06	72551
27006	2280	44.9	.06	72551
27006	2280	44.9	.06	72551
27006	2280	44.9	.06	72551
27006	2280	44.9	.06	72551
27006	2280	44.9	.06	72551
27006	2280	44.9	.06	72551
27006	2280	44.9	.06	72551
27006	2280	44.9	.06	72551
27006	2280	44.9	.06	72551
27006	2280	44.9	.06	72551
27006	2280	44.9	.06	72551
27006	2280	44.9	.06	72551
27006	2280	44.9	.06	72551
27006	2280	44.9	.06	72551
27006	2280	44.9	.06	72551
27006	2280	44.9	.06	72551
27006	2280	44.9	.06	72551
27006	2280	44.9	.06	72551
27006	2280	44.9	.06	72551
27006	2280	44.9	.06	72551
27006	2280	44.9	.06	72551
27006	2280	44.9	.06	72551
27006	2280	44.9	.06	72551
27006	2280	44.9	.06	72551
27006	2280	44.9	.06	72551
27006	2280	44.9	.06	72551
27006	2280	44.9	.06	72551
27006	2280	44.9	.06	72551
27006	2280	44.9	.06	72551
27006	2280	44.9	.06	72551
27006	2280	44.9	.06	72551
27006	2280	44.9	.06	72551
27006	2280	44.9	.06	72551
27006	2280	44.9	.06	72551
27006	2280	44.9	.06	72551
27006	2280	44.9	.06	72551
27006	2280	44.9	.06	72551
27006	2280	44.9	.06	72551
27006	2280	44.9	.06	72551
27006	2280	44.9	.06	72551
27006	2280	44.9	.06	72551
27006	2280	44.9	.06	72551
27006	2280	44.9	.06	72551
27006	2280	44.9	.06	72551
27006	2280	44.9	.06	72551
27006	2280	44.9	.06	72551
27006	2280	44.9	.06	72551
27006	2280	44.9	.06	72551
27006	2280	44.9	.06	72551
27006	2280	44.9	.06	72551
27006	2280	44.9	.06	72551
27006	2280	44.9	.06	72551
27006	2280	44.9	.06	72551
27006	2280	44.9	.06	72551
27006	2280	44.9	.06	72551
27006	2280	44.9	.06	72551
27006	2280	44.9	.06	72551
27006	2280	44.9	.06	72551
27006	2280	44.9	.06	72551
27006	2280	44.9	.06	72551
27006	2280	44.9	.06	72551
27006	2280	44.9	.06	72551
27006	2280	44.9	.06	72551
27006	2280	44.9	.06	72551
27006	2280	44.9	.06	72551
27006	2280	44.9	.06	72551
27006	2280	44.9	.06	72551
27006	2280	44.9	.06	72551
27006	2280	44.9	.06	72551
27006	2280	44.9	.06	72551
27006	2280	44.9	.06	72551
27006	2280	44.9	.06	72551
27006	2280	44.9	.06	72551
27006	2280	44.9	.06	72551
27006	2280	44.9	.06	72551
27006	2280	44.9	.06	72551
27006	2280	44.9	.06	72551
27006	2280	44.9	.06	72551
27006	2280	44.9	.06	72551
27006	2280	44.9	.06	72551
27006	2280	44.9	.06	72551
27006	2280	44.9	.06	72551
27006	2280	44.9	.06	72551
27006	2280	44.9	.06	72551
27006	2280	44.9	.06	72551
27006	2280	44.9	.06	72551
27006	2280	44.9	.06	72551
27006	2280	44.9	.06	72551
27006	2280	44.9	.06	72551
27006	2280	44.9	.06	72551
27006	2280	44.9	.06	72551
27006	2280	44.9	.06	72551
27006	2280	44.9	.06	72551
27006	2280	44.9	.06	72551
27006	2280	44.9	.06	72551
27006	2280	44.9	.06	72551
27006	2280	44.9	.06	72551
27006	2280	44.9	.06	72551
27006	2280	44.9	.06	72551
27006	2280	44.9	.06	72551
27006	2280	44.9	.06	72551
27006	2280	44.9	.06	72551
27006	2280	44.9	.06	72551
27006	2280	44.9	.06	72551
27006	2280	44.9	.06	72551
27006	2280	44.9	.06	72551
27006	2280	44.9	.06	72551
27006	2280	44.9	.06	72551
27006	2280	44.9	.06	72551
27006	2280	44.9	.06	72551
27006	2280	44.9	.06	72551
27006	2280	44.9	.06	72551
27006	2280	44.9	.06	72551
27006	2280	44.9	.06	72551
27006	2280	44.9	.06	72551
27006	2280	44.9	.06	72551
27006	2280	44.9	.06	72551
27006	2280	44.9	.06	72551
27006	2280	44.9	.06	72551
27006	2280	44.9	.06	72551
27006	2280	44.9	.06	72551
27006	2280	44.9	.06	72551
27006	2280	44.9	.06	72551
27006	2280	44.9	.06	72551
27006	2280	44.9	.06	72551
27006	2280	44.9	.06	72551
27006	2280	44.9	.06	72551
27006	2280	44.9	.06	72551
27006	2280	44.9	.06	72551
27006	2280	44.9	.06	72551
27006	2280	44.9	.06	72551
27006	2280	44.9	.06	72551
27006	2280	44.9	.06	72551
27006	2280	44.9	.06	72551
27006	2280	44.9	.06	72551
27006	2280	44.9	.06	72551
27006	2280	44.9	.06	72551
27006	2280	44.9	.06	72551
27006	2280	44.9	.06	72551
27006	2280	44.9	.06	72551
27006	2280	44.9	.06	72551
27006	2280	44.9	.06	72551
27006	2280	44.9	.06	72551
27006	2280	44.9	.06	72551
27006	2280	44.9	.06	72551
27006	2280	44.9	.06	72551
27006	2280	44.9	.06	72551
27006	2280	44.9	.06	72551
27006	2280	44.9	.06	72551
27006	2280	44.9	.06	72551
27006	2280	44.9	.06	72551
27006	2280	44.9	.06	72551
27006	2280	44.9	.06	72551
27006	2280	44.9	.06	72551
27006	2280	44.9	.06	72551
27006	2280	44.9	.06	72551
27006	2280	44.9	.06	72551
27006	2280	44.9	.06	72551
27006	2280	44.9	.06	72551
27006	2280	44.9	.06	72551
27006	2280	44.9	.06	72551
27006	2280	44.9	.06	72551
27006	2280	44.9	.06	72551
27006	2280	44.9	.06	72551
27006	2280	44.9	.06	72551
27006	2280	44.9	.06	72551
27006	2280	44.9	.06	72551
27006	2280	44.9	.06	72551
27006	2280	44.9	.06	72551
27006	2280	44.9	.06	72551
27006	2280	44.9	.06	72551
27006	2280	44.9	.06	72551
27006	2280	44.9	.06	72551
27006	2280	44.9	.06	72551
27006	2280	44.9	.06	72551
27006	2280	44.9	.06	72551
27006	2280	44.9	.06	72551
27006	2280	44.9	.06	72551
27006	2280	44.9	.06	72551
27006	2280	44.9	.06	72551
27006	2280	44.9	.06	72551
27006	2280	44.9	.06	72551
27006	2280	44.9	.06	72551
27006	2280	44.9	.06	72551
27006	2280	44.9	.06	72551
27006	2280	44.9	.06	72551
27006	2280	44.9	.06	72551
27006	2280	44.9	.06	72551
27006	2280	44.9	.06	72551
27006	2280	44.9	.06	72551
27006	2280	44.9	.06	72551
27006	2280	44.9	.06	72551
27006	2280	44.9	.06	72551
27006	2280	44.9	.06	72551
27006	2280	44.9	.06	72551
27006	2280	44.9	.06	72551
27006	2280	44.9	.06	72551
27006	2280	44.9	.06	72551
27006	2280	44.9	.06	72551
27006	2280	44.9	.06	72551
27006	2280	44.9	.06	72551
27006	2280	44.9	.06	72551
27006	2280	44.9	.06	72551
27006	2280	44.9	.06	72551
27006	2280	44.9	.06	72551
27006	2280	44.9	.06	72551
27006	2280	44.9	.06	72551
27006	2280	44.9	.06	72551
27006	2280	44.9	.06	72551
27006	2280	44.9	.06	72551
27006	2280	44.9	.06	72551
27006	2280	44.9	.06	72551
27006	2280	44.9	.06	72551
27006	2280	44.9	.06	72551
27006	2280	44.9	.06	72551
27006	2280	44.9	.06	72551
27006	2280	44.9	.06	72551
27006	2280	44.9	.06	72551
27006	2280	44.9	.06	72551
27006	2280	44.9	.06	72551
27006	2280	44.9	.06	72551
27006	2280	44.9	.06	72551
27006	2280	44.9	.06	72551
27006	2280	44.9	.06	72551
27006	2280	44.9	.06	72551
27006	2280	44.9	.06	72551
27006	2280	44.9	.06	72551
27006	2280	44.9	.06	72551
27006	2280	44.9	.06	72551
27006	2280	44.9	.06	72551
27006	2280	44.9	.06	72551
27006	2280	44.9	.06	72551
27006	2280	44.9	.06	72551
27006	2280	44.9	.06	72551
27006	2280	44.9	.06	72551
27006	2280	44.9	.06	72551
27006	2280	44.9	.06	72551
27006	2280	44.9	.06	72551
27006	2280	44.9	.06	72551
27006	2280	44.9	.06	72551
27006	2280	44.9	.06	72551
27006	2280	44.9	.06	72551
27006	2280	44.9	.06	72551
27006	2280	44.9	.06	72551
27006	2280	44.9	.06	72551
27006	2280	44.9	.06	72551
27006	2280	44.9	.06	72551
27006	2280	44.9	.06	72551
27006	2280	44.9	.06	72551
27006	2280	44.9	.06	72551
27006	2280	44.9	.06	72551
27006	2280	44.9	.06	72551
27006	2280	44.9	.06	72551
27006	2280	44.9	.06	72551
27006	2280	44.9	.06	72551
27006	2280	44.9	.06	72551
27006	2280	44.9	.06	72551
27006	2280	44.9	.06	72551
27006	2280	44.9	.06	72551
27006	2280	44.9	.06	72551
27006	2280	44.9	.06	72551
27006	2280	44.9	.06	72551
27006	2280	44.9	.06	72551
27006	2280	44.9	.06	72551
27006	2280	44.9	.06	72551
27006	2280	44.9	.06	72551
27006	2280	44.9	.06	72551
27006	2280	44.9	.06	72551
27006	2280	44.9	.06	72551
27006	2280	44.9	.06	72551
27006	2280	44.9	.06	72551
27006	2280	44.9	.06	72551
27006	2280	44.9	.06	72551
27006	2280	44.9	.06	72551
27006	2280	44.9	.06	72551
27006	2280	44.9	.06	72551
27006	2280	44.9	.06	72551
27006	2280	44.9	.06	72551
27006	2280	44.9	.06	72551
27006	2280	44.9	.06	72551
27006	2280	44.9	.06	72551
27006	2280	44.9	.06	72551
27006	2280	44.9	.06	72551
27006	2280	44.9	.06	72551
27006	2280	44.9	.06	72551
27006	2280	44.9	.06	72551
27006	2280	44.9	.06	72551
27006	2280	44.9	.06	72551
27006	2280	44.9	.06	72551
27006	2280	44.9	.06	72551
27006	2280	44.9	.06	72551
27006	2280	44.9	.06	72551
27006	2280	44.9	.06	72551
27006	2280	44.9	.06	72551
27006	2280	44.9	.06	72551
27006	2280	44.9	.06	72551
27006	2280	44.9	.06	72551
27006	2280	44.9	.06	72551
27006	2280	44.9	.06	72551
27006	2280	44.9	.06	72551
27006	2280	44.9	.06	72551
27006	2280	44.9	.06	72551
27006	2280	44.9	.06	72551
27006	2280	44.9	.06	72551
27006	2280	44.9	.06	72551
27006	2280	44.9	.06	72551
27006	2280	44.9	.06	72551
27006	2280	44.9	.06	72551
27006	2280	44.9	.06	72551
27006	2280	44.9	.06	72551
27006	2280	44.9	.06	72551
27006	2280	44.9	.06	72551
27006	2280	44.9	.06	72551
27006	2280	44.9	.06	72551
27006	2280	44.9	.06	72551
27006	2280	44.9	.06	72551
27006	2280	44.9	.06	72551
27006	2280	44.9	.06	72551
27006	2280	44.9	.06	72551
27006	2280	44.9	.06	72551
27006	2280	44.9	.06	72551
27006	2280	44.9	.06	72551
27006	2280	44.9	.06	72551
27006	2280	44.9	.06	72551
27006	2280	44.9	.06	72551
27006	2280	44.9	.06	72551
27006	2280	44.9	.06	72551
27006	2280	44.9	.06	72551
27006	2280	44.9	.06	72551
27006	2280	44.9	.06	72551
27006	2280	44.9	.06	72551
27006	2280	44.9	.06	72551
27006	2280	44.9	.06	72551
27006	2280	44.9	.06	72551
27006	2280	44.9	.06	72551
27006	2280	44.9	.06	72551
27006	2280	44.9	.06	72551
27006	2280	44.9	.06	72551
27006	2280	44.9	.06	72551
27006	2280	44.9	.06	72551
27006	2280	44.9	.06	72551
27006	2280	44.9	.06	72551
27006	2280	44.9	.06	72551
27006	2280	44.9	.06	72551
27006	2280	44.9	.06	72551
27006	2280	44.9	.06	72551
27006	2280	44.9	.06	72551
27006	2280	44.9	.06	72551
27006	2280	44.9	.06	72551
27006	2280	44.9	.06	72551
27006	2280	44.9	.06	72551
27006	2280	44.9	.06	72551
27006	2280	44.9	.06	72551
27006	2280	44.9	.06	72551
27006	2280	44.9	.06	72551
27006	2280	44.9	.06	72551
27006	2280	44.9	.06	72551
27006	2280	44.9	.06	72551
27006	2280	44.9	.06	72551
27006	2280	44.9	.06	72551
27006	2280	44.9	.06	72551
27006	2280	44.9	.06	72551
27006	2280	44.9	.06	72551
27006	2280	44.9	.06	72551
27006	2280	44.9	.06	72551
27006	2280	44.9	.06	72551
27006	2280	44.9	.06	72551
27006	2280	44.9	.06	72551
27006	2280	44.9	.06	72551
27006	2280	44.9	.06	72551
27006	2280	44.9	.06	72551
27006	2280	44.9	.06	72551
27006	2280	44.9	.06	72551
27006	2280	44.9	.06	72551
27006	2280	44.9	.06	72551
27006	2280	44.9	.06	72551
27006	2280	44.9	.06	72551
27006	2280	44.9	.06	72551
27006	2280	44.9	.06	72551
27006	2280	44.9	.06	72551
27006	2280	44.9	.06	72551
27006	2280	44.9	.06	72551
27006	2280	44.9	.06	72551
27006	2280	44.9	.06	72551
27006	2280	44.9	.06	72551
27006	2280	44.9	.06	72551
27006	2280	44.9	.06	72551
27006	2280	44.9	.06	72551
27006	2280	44.9	.06	72551
27006	2280	44.9	.06	72551
27006	2280	44.9	.06	72551
27006	2280	44.9	.06	72551
27006	2280	44.9	.06	72551
27006	2280	44.9	.06	72551
27006	2280	44.9	.06	72551
27006	2280	44.9	.06	72551
27006	2280	44.9	.06	72551
27006	2280	44.9	.06	72551
27006	2280	44.9	.06	72551
27006	2280	44.9	.06	72551
27006	2280	44.9	.06	72551
27006	2280	44.9	.06	72551
27006	2280	44.9	.06	72551
27006	2280	44.9	.06	72551
27006	2280	44.9	.06	72551
27006	2280	44.9	.06	72551
27006	2280	44.9	.06	72551
27006	2280	44.9	.06	72551
27006	2280	44.9	.06	72551
27006	2280	44.9	.06	72551
27006	2280	44.9	.06	72551
27006	2280	44.9	.06	72551
27006	2280	44.9	.06	72551
27006	2280	44.9	.06	72551
27006	2280	44.9	.06	72551
27006	2280	44.9	.06	72551
27006	2280	44.9	.06	72551
27006	2280	44.9	.06	72551
27006	2280	44.9	.06	72551
27006	2280	44.9	.06	72551
27006	2280	44.9	.06	72551
27006	2280	44.9	.06	72551
27006	2280	44.9	.06	72551
27006	2280	44.9	.06	72551
27006	2280	44.9	.06	72551
27006	2280	44.9	.06	72551
27006	2280	44.9	.06	72551
27006	2280	44.9	.06	72551
27006	2280	44.9	.06	72551
27006	2280	44.9	.06	72551
27006	2280	44.9	.06	72551
27006	2280	44.9	.06	72551
27006	2280	44.9	.06	72551
27006	2280	44.9	.06	72551
27006	2280	44.9	.06	72551
27006	2280	44.9	.06	72551
27006	2280	44.9	.06	72551
27006	2280	44.9	.06	72551
27006	2280	44.9	.06	72551
27006	2280	44.9	.06	72551
27006	2280	44.9	.06	72551
27006	2280	44.9	.06	72551
27006	2280	44.9	.06	72551
27006	2280	44.9	.06	72551
27006	2280	44.9	.06	72551
27006	2280	44.9	.06	72551
27006	2280	44.9	.06	72551
27006	2280	44.9	.06	72551
27006	2280	44.9	.06	72551
27006	2280	44.9	.06	72551
27006	2280	44.9	.06	72551
27006	2280	44.9	.06	72551
27006	2280	44.9	.06	72551
27006	2280	44.9	.06	72551
27006	2280	44.9	.06	72551
27006	2280	44.9	.06	72551
27006	2280	44.9	.06	72551
27006	2280	44.9	.06	72551
27006	2280	44.9	.06	72551
27006	2280	44.9	.06	72551
27006	2280	44.9	.06	72551
27006	2280	44.9	.06	72551
27006	2280	44.9	.06	72551
27006	2280	44.9	.06	72551
27006	2280	44.9	.06	72551
27006	2280	44.9	.06	72551
27006	2280	44.9	.06	72551
27006	2280	44.9	.06	72551
27006	2280	44.9	.06	72551
27006	2280	44.9	.06	72551
27006	2280	44.9	.06	72551
27006	2280	44.9	.06	72551
27006	2280	44.9	.06	72551
27006	2280	44.9	.06	72551
27006	2280	44.9	.06	72551
27006	2280	44.9	.06	72551
27006	2280	44.9	.06	72551
27006	2280	44.9	.06	72551
27006	2280	44.9	.06	72551
27006	2280	44.9	.06	72551
27006	2280	44.9	.06	72551
27006	2280	44.9	.06	72551
27006	2280	44.9	.06	72551
27006	2280	44.9	.06	72551
27006	2280	44.9	.06	72551
27006	2280	44.9	.06	72551
27006	2280	44.9	.06	72551
27006	2280	44.9	.06	72551
27006	2280	44.9	.06	72551
27006	2280	44.9	.06	72551
27006	2280	44.9	.06	72551
27006	2280	44.9	.06	72551
27006	2280	44.9	.06	72551
27006	2280	44.9	.06	72551
27006	2280	44.9	.06	72551
27006	2280	44.9	.06	72551
27006	2280	44.9	.06	72551
27006	2280	44.9	.06	72551
27006	2280	44.9	.06	72551
27006	2280	44.9	.06	72551
27006	2280	44.9	.06	72551
27006	2280	44.9	.06	72551
27006	2280	44.9	.06	72551
27006	2280	44.9	.06	72551
27006	2280	44.9	.06	72551
27006	2280	44.9	.06	72551
27006	2280	44.9	.06	72551
27006	2280	44.9	.06	72551
27006	2280	44.9	.06	72551
27006	2280	44.9	.06	72551
27006	2280	44.9	.06	72551
27006	2280	44.9	.06	72551
27006	2280	44.9	.06	72551
27006	2280	44.9	.06	72551
27006	2280	44.9	.06	72551
27006	2280	44.9	.06	72551
27006	2280	44.9	.06	72551
27006	2280	44.9	.06	72551
27006	2280	44.9	.06	72551
27006	2280	44.9	.06	72551
27006	2280	44.9	.06	72551
27006	2280	44.9	.06	72551
27006	2280	44.9	.06	72551
27006	2280	44.9	.06	72551
27006	2280	44.9	.06	72551
27006	2280	44.9	.06	72551
27006	2280	44.9	.06	72551
27006	2280	44.9	.06	72551
27006	2280	44.9	.06	72551
27006	2280	44.9	.06	72551
27006	2280	44.9	.06	72551
27006	2280	44.9	.06	72551
27006	2280	44.9	.06	72551
27006	2280	44.9	.06	72551
27006	2280	44.9	.06	72551
27006	2280	44.9	.06	72551
27006	2280	44.9	.06	72551
27006	2280	44.9	.06	72551
27006	2280	44.9	.06	72551
27006	2280	44.9	.06	72551
27006	2280	44.9	.06	72551
27006	2280	44.9	.06	72551
27006	2280	44.9	.06	72551
27006	2280	44.9	.06	72551
27006	2280	44.9	.06	72551
27006	2280	44.9	.06	72551
27006	2280	44.9	.06	72551
27006	2280	44.9	.06	72551
27006	2280	44.9	.06	72551
27006	2280	44.9	.06	72551
27006	2280	44.9	.06	72551
27006	2280	44.9	.06	72551
27006	2280	44.9	.06	72551
27006	2280	44.9	.06	72551
27006	2280	44.9	.06	72551
27006	2280	44.9	.06	72551
27006	2280	44.9	.06	72551
27006	2280	44.9	.06	72551
27006	2280	44.9	.06	72551
27006	2280	44.9	.06	72551
27006	2280	44.9	.06	72551
27006	2280	44.9	.06	72551
27006	2280	44.9	.06	72551
27006	2280	44.9	.06	72551
27006	2280	44.9	.06	72551
27006	2280	44.9	.06	72551
27006	2280	44.9	.06	72551
27006	2280	44.9	.06	72551
27006	2280	44.9	.06	72551
27006	2280	44.9	.06	72551
27006	2280	44.9	.06	72551
27006	2280	44.9	.06	72551
27006	2280	44.9	.06	72551
27006	2280	44.9	.06	72551
27006	2280	44.9	.06	72551
27006	2280	44.9	.06	72551
27006	2280	44.9	.06	72551
27006	2280	44.9	.06	72551
27006	2280	44.9	.06	72551
27006	2280	44.9	.06	72551
27006	2280	44.9	.06	72551
27006	2280	44.9	.06	72551
27006	2280	44.9	.06	72551
27006	2280	44.9	.06	72551
27006	2280	44.9	.06	72551
27006	2280	44.9	.06	72551
27006	2280	44.9	.06	72551
27006	2280	44.9	.06	72551
27006	2280	44.9	.06	72551
27006	2280	44.9	.06	72551
27006	2280	44.9	.06	72551
27006	2280	44.9	.06	72551
27006	2280	44.9	.06	72551
27006	2280	44.9	.06	72551
27006	2280	44.9	.06	72551
27006	2280	44.9	.06	72551
27006	2280	44.9	.06	72551
27006	2280	44.9	.06	72551
27006	2280	44.9	.06	72551
27006	2280	44.9	.06	72551
27006	2280	44.9	.06	72551
27006	2280	44.9	.06	72551
27006	2280	44.9	.06	72551
27006	2280	44.9	.06	72551
27006	2280	44.9	.06	72551
27006	2280	44.9	.06	72551
27006	2280	44.9	.06	72551
27006	2280	44.9	.06	72551
27006	2280	44.9	.06	72551
27006	2280	44.9	.06	72551
27006	2280	44.9	.06	72551
27006	2280	44.9	.06	72551
27006	2280	44.9	.06	72551
27006	2280	44.9	.06	72551
27006	2280	44.9	.06	72551
27006	2280	44.9	.06	72551
27006	2280	44.9	.06	72551
27006	2280	44.9	.06	72551
27006	2280	44.9	.06	72551
27006	2280	44.9	.06	72551
27006	2280	44.9	.06	72551
27006	2280	44.9	.06	72551
27006	2280	44.9	.06	72551
27006	2280	44.9	.06	72551
27006	2280	44.9	.06	72551
27006	2280	44.9	.06	72551
27006	2280	44.9	.06	72551
27006	2280	44.9	.06	72551
27006	2280	44.9	.06	72551
27006	2280	44.9	.06	72551
27006	2280	44.9	.06	72551
[truncated: 998,000+ more rows]
